# Supplementary material for: 17α-Ethynyl-3-methoxy­estra-1,3,5(10),9(11)-tetraen-17-ol
Source: Acta Crystallogr Sect E Struct Rep Online. 2008 Apr 2;64(Pt 5):o783. doi: 10.1107/S1600536808005254 (PMC2961110; doi:10.1107/S1600536808005254)
Supplement: Supplementary file 2 [file e-64-0o783-Isup2.hkl]

# 
# h,k,l, Fc-squared, Fo-squared, sigma(Fo-squared) and status flag 
# 
data_I
_shelx_title ' cd26531 in P2(1)2(1)2(1)' 
_shelx_refln_list_code          4 
_shelx_F_calc_maximum      153.69 
_exptl_crystal_F_000       664.00 
_reflns_d_resolution_high  0.7828 
 
loop_ 
 _symmetry_equiv_pos_as_xyz 
 'x, y, z' 
 '-x+1/2, -y, z+1/2' 
 '-x, y+1/2, -z+1/2' 
 'x+1/2, -y+1/2, -z' 
 
_cell_length_a     7.3773 
_cell_length_b    10.7430 
_cell_length_c    21.2555 
_cell_angle_alpha  90.000 
_cell_angle_beta   90.000 
_cell_angle_gamma  90.000 
 
_shelx_F_squared_multiplier     1.000 
 
loop_ 
 _refln_index_h 
 _refln_index_k 
 _refln_index_l 
 _refln_F_squared_calc 
 _refln_F_squared_meas 
 _refln_F_squared_sigma 
 _refln_observed_status 
   2   0   0       58.50       72.53      8.82 o 
   4   0   0      619.53      537.35     13.17 o 
   6   0   0       28.19       32.11      4.94 o 
   8   0   0       25.69       36.30      6.03 o 
   1   1   0     1373.59     1289.50     47.15 o 
   2   1   0     2197.00     2350.13    142.36 o 
   3   1   0      630.68      662.68     44.86 o 
   4   1   0      594.77      650.36     39.98 o 
   5   1   0       89.61       83.07      6.87 o 
   6   1   0        1.89        2.12      1.91 o 
   7   1   0        0.01        0.94      1.55 o 
   8   1   0        6.31        7.52      2.16 o 
   9   1   0       57.27       62.51      5.30 o 
   0   2   0       32.01       33.60      0.95 o 
   1   2   0       82.92       70.63      4.06 o 
   2   2   0      183.45      160.11      6.85 o 
   3   2   0       15.89       20.36      1.53 o 
   4   2   0      513.04      588.63     37.97 o 
   5   2   0        2.66        2.34      0.82 o 
   6   2   0      452.67      408.06     40.41 o 
   7   2   0        5.94        3.55      1.69 o 
   8   2   0       21.64       28.34      3.84 o 
   9   2   0        9.75       14.08      3.01 o 
   1   3   0     1155.22     1106.85     21.81 o 
   2   3   0      334.94      323.30      7.11 o 
   3   3   0        9.73       15.20      1.17 o 
   4   3   0     2291.85     2300.48    125.41 o 
   5   3   0      900.78      848.22     57.38 o 
   6   3   0      138.49      134.81      9.36 o 
   7   3   0       15.95       16.64      2.37 o 
   8   3   0       20.77       23.22      3.59 o 
   9   3   0       18.14       19.22      3.55 o 
   0   4   0     1557.10     1585.90     59.98 o 
   1   4   0      364.35      333.02      3.31 o 
   2   4   0      302.66      261.90      7.23 o 
   3   4   0       90.70       87.53      3.46 o 
   4   4   0      207.03      225.86      9.16 o 
   5   4   0        0.23       -0.89      0.83 o 
   6   4   0     1213.04     1181.31     73.44 o 
   7   4   0        8.90        8.85      1.86 o 
   8   4   0       13.94       13.29      2.81 o 
   9   4   0        3.34        3.38      2.74 o 
   1   5   0      551.38      571.84      8.74 o 
   2   5   0        0.91        1.85      0.53 o 
   3   5   0       14.89       14.64      1.28 o 
   4   5   0      183.86      160.43      5.95 o 
   5   5   0       74.69       78.63      4.08 o 
   6   5   0      280.09      252.15      8.44 o 
   7   5   0        3.14        2.60      1.97 o 
   8   5   0        8.02       10.97      3.93 o 
   0   6   0      134.32      142.72     10.42 o 
   1   6   0      376.50      382.72      7.17 o 
   2   6   0     1180.21     1135.86     49.45 o 
   3   6   0        3.66        4.48      1.00 o 
   4   6   0        0.11       -0.40      0.84 o 
   5   6   0        5.32        5.93      1.59 o 
   6   6   0       10.48       12.57      2.77 o 
   7   6   0       30.29       30.20      4.14 o 
   8   6   0        0.98        0.18      2.56 o 
   1   7   0       23.00       23.71      1.73 o 
   2   7   0      908.96      930.48     12.86 o 
   3   7   0        4.98        8.64      1.33 o 
   4   7   0        1.41        0.47      1.08 o 
   5   7   0       24.08       21.09      3.27 o 
   6   7   0        4.26        3.95      2.16 o 
   7   7   0       13.76       14.11      3.17 o 
   8   7   0        1.76        4.58      2.22 o 
   0   8   0      469.20      427.27     13.62 o 
   1   8   0      175.30      176.55      8.05 o 
   2   8   0       10.50        7.34      1.84 o 
   3   8   0        0.25        0.66      1.29 o 
   4   8   0        0.55        0.98      1.23 o 
   5   8   0        0.24        0.98      1.31 o 
   6   8   0        5.71        8.15      2.63 o 
   7   8   0        6.06        6.40      2.72 o 
   1   9   0        9.55        8.14      2.02 o 
   2   9   0        0.80       -1.09      1.26 o 
   3   9   0      139.16      120.54      5.78 o 
   4   9   0       53.18       47.09      7.04 o 
   5   9   0        6.21        6.25      2.34 o 
   6   9   0       13.31       19.93      5.30 o 
   7   9   0      103.45      133.49     11.06 o 
   0  10   0        2.49        1.46      2.19 o 
   1  10   0       34.33       36.05      3.88 o 
   2  10   0        4.46        1.40      1.54 o 
   3  10   0      147.84      154.89     10.61 o 
   4  10   0        5.58        6.66      2.64 o 
   5  10   0       12.15        8.62      2.77 o 
   6  10   0        0.66        3.66      3.29 o 
   1  11   0        3.76        6.62      2.12 o 
   2  11   0       36.28       30.92      3.93 o 
   3  11   0        2.83        1.69      2.10 o 
   4  11   0       41.45       46.01      5.23 o 
   5  11   0        0.01        2.45      2.42 o 
   0  12   0       12.65        7.68      3.29 o 
   1  12   0        0.80        0.90      1.61 o 
   2  12   0       13.72       20.94      5.12 o 
   3  12   0       85.28       82.46      6.17 o 
   4  12   0       19.84       26.11      4.38 o 
   1  13   0        1.42        2.69      2.06 o 
   2  13   0        7.14        6.67      3.84 o 
   3  13   0        3.96        1.14      2.52 o 
   1   0   1        0.25        2.88      0.40 o 
   2   0   1       79.27       79.37      3.01 o 
   3   0   1     2225.07     2415.72    119.10 o 
   4   0   1      778.54      802.97     57.59 o 
   5   0   1       62.11       58.32      6.61 o 
   6   0   1        0.29       -0.06      0.89 o 
   7   0   1       11.07        7.07      1.96 o 
   8   0   1       17.52       20.39      3.30 o 
   9   0   1        9.02       10.77      2.65 o 
   0   1   1      288.92      290.28      8.50 o 
   1   1   1    11146.20    10004.12    131.50 o 
   2   1   1     2628.19     2579.37    107.03 o 
   3   1   1      421.15      447.81     24.95 o 
   4   1   1      324.89      370.99     18.53 o 
   5   1   1      528.24      541.00     29.84 o 
   6   1   1      185.15      165.72      8.42 o 
   7   1   1       41.21       40.23      2.91 o 
   8   1   1       33.82       34.34      2.99 o 
   9   1   1       71.46       72.44      4.00 o 
   0   2   1     8627.19     7807.92     99.53 o 
   1   2   1     1849.20     1843.39     22.17 o 
   2   2   1     1841.54     1756.20     41.88 o 
   3   2   1      887.63      915.19     30.85 o 
   4   2   1      301.23      346.72     15.97 o 
   5   2   1      212.40      226.48     11.49 o 
   6   2   1      487.54      451.40     20.72 o 
   7   2   1       65.08       57.23      3.03 o 
   8   2   1        0.36        1.02      1.05 o 
   9   2   1       13.93       16.37      2.33 o 
   0   3   1      319.51      342.56      5.08 o 
   1   3   1       87.75       74.77      3.55 o 
   2   3   1      200.62      192.96      4.49 o 
   3   3   1      946.17      999.66     26.70 o 
   4   3   1       15.55       13.62      0.93 o 
   5   3   1      540.01      493.34     22.41 o 
   6   3   1      175.52      159.40      5.59 o 
   7   3   1       48.53       47.54      2.58 o 
   8   3   1        2.33        2.27      1.14 o 
   9   3   1        4.35        5.72      1.63 o 
   0   4   1      290.92      280.87      4.59 o 
   1   4   1      413.03      401.29     11.35 o 
   2   4   1      213.48      204.54      2.36 o 
   3   4   1      485.97      460.95      9.71 o 
   4   4   1       86.46       82.02      2.66 o 
   5   4   1      568.79      522.69     20.42 o 
   6   4   1       69.87       60.80      2.47 o 
   7   4   1       12.47       13.49      1.59 o 
   8   4   1        3.10        3.37      1.35 o 
   9   4   1        6.19        5.30      2.88 o 
   0   5   1      321.65      334.45     12.63 o 
   1   5   1      184.51      169.29      2.79 o 
   2   5   1      157.84      179.10      3.80 o 
   3   5   1      279.41      257.96      4.72 o 
   4   5   1      104.20      109.48      3.32 o 
   5   5   1      180.10      172.05      6.36 o 
   6   5   1       29.52       27.94      2.22 o 
   7   5   1       16.90       14.89      2.13 o 
   8   5   1        7.87        6.14      2.39 o 
   0   6   1        0.98        0.86      0.39 o 
   1   6   1       89.28       99.62      2.29 o 
   2   6   1      245.99      252.76      3.28 o 
   3   6   1      187.99      178.84      2.86 o 
   4   6   1        6.48        6.46      1.00 o 
   5   6   1       28.95       34.26      1.98 o 
   6   6   1       37.77       35.47      2.87 o 
   7   6   1       11.82       12.51      2.13 o 
   8   6   1        1.04       -0.13      1.47 o 
   0   7   1      750.61      708.12     11.60 o 
   1   7   1      129.25      128.58      2.90 o 
   2   7   1       31.48       32.80      1.65 o 
   3   7   1       38.87       41.78      1.66 o 
   4   7   1       56.78       56.60      2.28 o 
   5   7   1        4.80        5.58      1.13 o 
   6   7   1        2.04        1.17      1.27 o 
   7   7   1       21.23       26.89      2.87 o 
   8   7   1        5.19        6.02      1.99 o 
   0   8   1        3.93        4.75      1.62 o 
   1   8   1      197.33      175.67      7.19 o 
   2   8   1       93.05       91.59      3.26 o 
   3   8   1       42.51       35.47      2.85 o 
   4   8   1       21.06       20.89      1.74 o 
   5   8   1       27.40       28.25      2.10 o 
   6   8   1        2.27        2.69      1.47 o 
   7   8   1        7.51        8.34      2.00 o 
   0   9   1        8.66        5.81      1.82 o 
   1   9   1       89.29       85.36      3.37 o 
   2   9   1       86.06       82.59      3.33 o 
   3   9   1        1.49        0.75      1.15 o 
   4   9   1       33.34       32.79      2.88 o 
   5   9   1        1.10        3.22      1.49 o 
   6   9   1       12.27       11.34      3.10 o 
   7   9   1        3.88        7.08      1.98 o 
   0  10   1       43.59       46.36      3.88 o 
   1  10   1       96.58       90.46      3.69 o 
   2  10   1       62.67       64.86      3.19 o 
   3  10   1       17.58       17.96      2.69 o 
   4  10   1       10.19        8.85      1.92 o 
   5  10   1       46.53       55.84      3.68 o 
   6  10   1        6.80        8.70      3.01 o 
   0  11   1        6.11        5.11      1.95 o 
   1  11   1       10.56       12.38      1.87 o 
   2  11   1        9.38       10.40      1.73 o 
   3  11   1        8.87       10.07      2.34 o 
   4  11   1       32.67       31.50      3.18 o 
   5  11   1       10.86       13.06      2.36 o 
   0  12   1        4.17        4.67      2.19 o 
   1  12   1        8.85        7.95      1.70 o 
   2  12   1        1.48        1.37      1.37 o 
   3  12   1        7.20        7.73      2.16 o 
   4  12   1        6.78        5.77      1.94 o 
   0  13   1       26.63       29.89      4.34 o 
   1  13   1        4.25        4.53      1.60 o 
   2  13   1       17.74       20.57      3.91 o 
   3  13   1        7.22        8.62      2.15 o 
   0   0   2      897.52      928.38    117.58 o 
   1   0   2     3415.86     3508.99    138.18 o 
   2   0   2     2952.62     2980.30    126.50 o 
   3   0   2      652.88      767.14     35.99 o 
   4   0   2      106.81      130.78     10.45 o 
   5   0   2       36.20       51.67      5.48 o 
   6   0   2        3.36        1.36      1.13 o 
   7   0   2        7.42        7.31      3.43 o 
   8   0   2       20.49       18.05      3.13 o 
   9   0   2        0.03        0.96      1.60 o 
   0   1   2     1359.56     1317.32     53.81 o 
   1   1   2     7379.81     7426.81    241.53 o 
   2   1   2      838.25      917.08     41.07 o 
   3   1   2     1909.35     2211.69    102.19 o 
   4   1   2      499.33      539.93     23.05 o 
   5   1   2      115.90      105.67      7.13 o 
   6   1   2      587.59      530.49     32.80 o 
   7   1   2       52.59       47.95      2.92 o 
   8   1   2       15.40       18.01      2.21 o 
   9   1   2       91.73       98.66      4.64 o 
   0   2   2    11774.50    10660.53    213.86 o 
   1   2   2     1215.49     1177.89     15.97 o 
   2   2   2     1118.13     1100.94     26.14 o 
   3   2   2      107.50      116.14      4.67 o 
   4   2   2     1152.72     1351.46     58.86 o 
   5   2   2       56.14       58.72      3.17 o 
   6   2   2      491.52      432.59     23.11 o 
   7   2   2       20.51       21.28      2.03 o 
   8   2   2       25.50       29.37      2.75 o 
   9   2   2       11.97       14.65      2.26 o 
   0   3   2     6496.71     6399.80    101.83 o 
   1   3   2      729.93      658.43     11.71 o 
   2   3   2      319.68      285.73      4.36 o 
   3   3   2      328.92      305.98      7.93 o 
   4   3   2      107.34      102.96      3.44 o 
   5   3   2      381.99      362.33     16.47 o 
   6   3   2       15.47       16.19      1.54 o 
   7   3   2        5.15        4.51      1.30 o 
   8   3   2       13.18       14.79      2.10 o 
   9   3   2        1.50        2.26      1.47 o 
   0   4   2       50.19       49.22      1.93 o 
   1   4   2      440.07      431.55      9.43 o 
   2   4   2      964.10      949.47     11.68 o 
   3   4   2      101.67       87.24      2.30 o 
   4   4   2      276.98      267.18      8.89 o 
   5   4   2      198.33      177.75      7.64 o 
   6   4   2       67.96       64.72      2.52 o 
   7   4   2       22.96       21.52      2.05 o 
   8   4   2       48.41       42.43      3.88 o 
   0   5   2       13.58       17.32      0.78 o 
   1   5   2      529.18      527.85      9.59 o 
   2   5   2      495.30      531.66      5.82 o 
   3   5   2      117.84      120.74      2.33 o 
   4   5   2      423.36      394.19     11.80 o 
   5   5   2      127.40      117.09      3.97 o 
   6   5   2       23.89       25.20      2.12 o 
   7   5   2       52.24       54.96      3.68 o 
   8   5   2       13.00       18.86      2.86 o 
   0   6   2      819.10      864.94     28.87 o 
   1   6   2       79.98       79.20      2.00 o 
   2   6   2      172.10      165.40      2.68 o 
   3   6   2      105.19      102.19      2.62 o 
   4   6   2       77.83       79.44      2.38 o 
   5   6   2      330.19      320.46      9.70 o 
   6   6   2       78.29       78.25      3.66 o 
   7   6   2       28.78       33.65      3.04 o 
   8   6   2       21.03       26.14      3.36 o 
   0   7   2        2.33        2.45      0.79 o 
   1   7   2      205.45      204.06      3.70 o 
   2   7   2       22.87       22.85      1.37 o 
   3   7   2       97.56      102.59      2.95 o 
   4   7   2       18.89       21.05      1.66 o 
   5   7   2        3.45        4.16      1.10 o 
   6   7   2        9.46       13.50      2.06 o 
   7   7   2        2.72        2.96      1.58 o 
   8   7   2       18.53       22.62      3.13 o 
   0   8   2       98.24       79.95      4.33 o 
   1   8   2      489.24      464.28      7.18 o 
   2   8   2       69.65       68.23      2.87 o 
   3   8   2       24.16       22.55      1.85 o 
   4   8   2        3.94        4.34      1.06 o 
   5   8   2       22.44       25.37      2.00 o 
   6   8   2       10.48       12.20      2.02 o 
   7   8   2        9.58       13.23      2.22 o 
   0   9   2      118.00       97.03      5.07 o 
   1   9   2       58.07       54.77      2.81 o 
   2   9   2       46.60       51.67      2.77 o 
   3   9   2      104.27      106.04      4.49 o 
   4   9   2       22.78       23.30      2.58 o 
   5   9   2       13.47       14.75      2.55 o 
   6   9   2        8.60       12.69      2.59 o 
   7   9   2        7.39       10.35      2.26 o 
   0  10   2       14.00       19.70      3.04 o 
   1  10   2       75.80       73.92      3.39 o 
   2  10   2       27.46       30.57      2.62 o 
   3  10   2       21.84       23.24      2.50 o 
   4  10   2       16.60       16.83      2.40 o 
   5  10   2        3.67        4.39      1.95 o 
   6  10   2        2.12        4.89      2.59 o 
   0  11   2       14.89       15.32      2.91 o 
   1  11   2        2.87        2.02      1.27 o 
   2  11   2        6.56        6.94      1.88 o 
   3  11   2       10.95       12.63      2.50 o 
   4  11   2        4.61        5.20      1.75 o 
   5  11   2       22.39       23.82      3.34 o 
   0  12   2        0.39        1.47      1.81 o 
   1  12   2       26.19       28.78      2.75 o 
   2  12   2       14.96       16.42      2.28 o 
   3  12   2       18.00       19.44      2.96 o 
   4  12   2        0.80        0.83      1.66 o 
   0  13   2        0.79        2.06      2.04 o 
   1  13   2       10.59       10.12      2.29 o 
   2  13   2        1.87        1.08      2.25 o 
   1   0   3      367.64      378.44     18.44 o 
   2   0   3      408.04      433.82     17.01 o 
   3   0   3     1003.62     1106.34     49.80 o 
   4   0   3      883.68     1082.32     73.84 o 
   5   0   3       36.85       34.49      3.80 o 
   6   0   3      390.83      362.33     41.65 o 
   7   0   3      113.41       99.58      5.72 o 
   8   0   3        0.35        0.34      1.55 o 
   9   0   3        1.28        0.41      1.74 o 
   0   1   3        0.10        0.42      0.14 o 
   1   1   3     4862.55     4803.81    171.85 o 
   2   1   3      121.92      115.08      6.52 o 
   3   1   3     2333.69     2659.68    100.18 o 
   4   1   3      992.04     1108.60     40.59 o 
   5   1   3      189.86      177.95     11.41 o 
   6   1   3       55.61       49.75      3.33 o 
   7   1   3        5.50        5.03      1.24 o 
   8   1   3        2.17        2.52      1.56 o 
   9   1   3       28.76       27.25      2.91 o 
   0   2   3    23621.92    20892.85    257.41 o 
   1   2   3     7752.08     7835.78    124.34 o 
   2   2   3       63.27       73.65      1.15 o 
   3   2   3      247.97      286.91      9.89 o 
   4   2   3      189.60      217.14     10.46 o 
   5   2   3       18.67       17.98      1.75 o 
   6   2   3       79.90       75.76      2.58 o 
   7   2   3       60.40       58.39      3.62 o 
   8   2   3       15.15       13.82      2.01 o 
   9   2   3        1.91        3.05      1.43 o 
   0   3   3     1585.78     1648.91     30.15 o 
   1   3   3     3144.45     3143.06     50.05 o 
   2   3   3      462.56      456.20      7.53 o 
   3   3   3      286.50      289.05      7.00 o 
   4   3   3      176.20      162.90      6.37 o 
   5   3   3       57.08       50.25      2.31 o 
   6   3   3        2.22        4.19      0.95 o 
   7   3   3        8.25        9.14      1.50 o 
   8   3   3        7.55        9.42      1.76 o 
   9   3   3       66.74       66.31      4.02 o 
   0   4   3      556.91      593.25      9.91 o 
   1   4   3       30.54       27.48      0.98 o 
   2   4   3      397.47      435.26      5.86 o 
   3   4   3      777.67      812.26     14.74 o 
   4   4   3       30.32       30.12      1.24 o 
   5   4   3        4.97        4.50      0.89 o 
   6   4   3      354.16      322.97     11.55 o 
   7   4   3       17.80       15.52      1.82 o 
   8   4   3       12.64       16.39      2.78 o 
   0   5   3      142.99      136.77      4.01 o 
   1   5   3       96.91       88.43      1.75 o 
   2   5   3      174.53      183.18      2.27 o 
   3   5   3      203.92      214.51      4.62 o 
   4   5   3      276.56      259.90      7.27 o 
   5   5   3      217.50      205.58      8.97 o 
   6   5   3       49.88       52.68      2.36 o 
   7   5   3        8.46        7.44      1.69 o 
   8   5   3        6.39        6.97      2.06 o 
   0   6   3        9.28        6.80      1.95 o 
   1   6   3      288.30      299.49      6.00 o 
   2   6   3       88.12       88.54      1.94 o 
   3   6   3        9.18        8.68      0.86 o 
   4   6   3       32.33       33.60      1.62 o 
   5   6   3      388.59      384.95      9.92 o 
   6   6   3       66.93       74.53      3.16 o 
   7   6   3        7.66        7.59      1.79 o 
   8   6   3       24.15       28.58      3.53 o 
   0   7   3        0.63        1.03      0.73 o 
   1   7   3       22.18       26.97      1.58 o 
   2   7   3       23.56       19.15      1.53 o 
   3   7   3      152.93      146.30      4.33 o 
   4   7   3       56.67       55.59      2.29 o 
   5   7   3       94.00       97.66      3.46 o 
   6   7   3       63.71       67.65      3.12 o 
   7   7   3       71.73       71.31      4.10 o 
   8   7   3        8.91       13.51      2.49 o 
   0   8   3       20.38       18.08      2.62 o 
   1   8   3      132.60      123.19      3.77 o 
   2   8   3       29.83       29.75      1.72 o 
   3   8   3       16.93       16.64      1.71 o 
   4   8   3       20.84       24.74      2.12 o 
   5   8   3        1.69        1.42      1.15 o 
   6   8   3        5.79        7.74      1.56 o 
   7   8   3        0.29        1.11      1.53 o 
   0   9   3      514.91      491.74     11.52 o 
   1   9   3       73.42       70.10      3.12 o 
   2   9   3      206.93      189.67      4.48 o 
   3   9   3        7.95        9.28      1.70 o 
   4   9   3       12.90       12.52      2.03 o 
   5   9   3       24.78       24.37      3.15 o 
   6   9   3        2.06        2.68      1.76 o 
   7   9   3        5.15        5.54      1.83 o 
   0  10   3        2.20        2.73      1.80 o 
   1  10   3       73.51       69.34      3.29 o 
   2  10   3        7.86        6.73      1.60 o 
   3  10   3       52.73       58.19      3.31 o 
   4  10   3       32.18       34.69      3.12 o 
   5  10   3        4.34        7.06      2.18 o 
   6  10   3       16.81       17.84      3.62 o 
   0  11   3       37.17       35.34      4.14 o 
   1  11   3        3.09        2.16      1.29 o 
   2  11   3        4.78        3.14      1.41 o 
   3  11   3        4.80        6.09      1.76 o 
   4  11   3       42.21       48.46      3.73 o 
   5  11   3       14.40       13.50      2.76 o 
   0  12   3       11.53       12.93      2.94 o 
   1  12   3        3.98        3.86      1.42 o 
   2  12   3        8.45        7.90      1.83 o 
   3  12   3        6.04        7.78      2.15 o 
   4  12   3        9.63        8.57      2.10 o 
   0  13   3        0.78        4.94      2.26 o 
   1  13   3        4.66        4.50      1.83 o 
   2  13   3        0.15        1.07      1.56 o 
   0   0   4       56.99       67.61      3.07 o 
   1   0   4      621.99      667.14     23.68 o 
   2   0   4        3.68        3.82      0.58 o 
   3   0   4     3232.82     3620.53    151.19 o 
   4   0   4      258.42      332.18     28.23 o 
   5   0   4        0.06        1.53      1.14 o 
   6   0   4      375.27      346.83     29.42 o 
   7   0   4      168.73      164.92     18.38 o 
   8   0   4        1.54        0.47      1.51 o 
   9   0   4        0.39        0.63      1.96 o 
   0   1   4      489.97      465.96     23.08 o 
   1   1   4       73.16       74.17      2.85 o 
   2   1   4     1920.41     2002.51     64.42 o 
   3   1   4      420.99      467.19     18.81 o 
   4   1   4      486.42      529.17     19.28 o 
   5   1   4       26.22       27.95      1.94 o 
   6   1   4      254.00      236.95     17.32 o 
   7   1   4      213.19      203.42      9.61 o 
   8   1   4        4.68        6.08      1.51 o 
   9   1   4       23.95       28.28      3.10 o 
   0   2   4      316.01      344.72      3.23 o 
   1   2   4      650.63      671.35     11.55 o 
   2   2   4      632.95      670.66     15.22 o 
   3   2   4       71.92       77.45      3.43 o 
   4   2   4       88.55       96.42      4.50 o 
   5   2   4        5.61        5.63      0.77 o 
   6   2   4       13.25       15.50      1.50 o 
   7   2   4       68.97       66.34      2.99 o 
   8   2   4       10.65        8.57      1.75 o 
   9   2   4       20.06       23.25      2.81 o 
   0   3   4       67.06       63.73      1.45 o 
   1   3   4     4035.82     4032.32    107.04 o 
   2   3   4     1660.45     1800.09     27.10 o 
   3   3   4      526.39      562.49     10.96 o 
   4   3   4      173.13      181.85      5.39 o 
   5   3   4       44.95       40.02      2.29 o 
   6   3   4       36.82       32.18      1.81 o 
   7   3   4       24.43       17.45      1.91 o 
   8   3   4        2.30        2.82      1.36 o 
   9   3   4        7.26       11.19      2.27 o 
   0   4   4     4704.15     4938.59    121.81 o 
   1   4   4     1918.91     1961.30     32.90 o 
   2   4   4      950.28      923.77     15.06 o 
   3   4   4      314.75      345.39      6.38 o 
   4   4   4       26.07       29.60      1.89 o 
   5   4   4       19.24       19.22      1.41 o 
   6   4   4        0.60        0.73      0.81 o 
   7   4   4        1.73        2.04      1.11 o 
   8   4   4       46.07       53.29      3.58 o 
   0   5   4      134.25      115.15      2.57 o 
   1   5   4      294.32      282.92      5.37 o 
   2   5   4      227.73      217.14      9.31 o 
   3   5   4       60.73       58.99      1.65 o 
   4   5   4      308.06      273.64      7.04 o 
   5   5   4       66.98       58.23      2.56 o 
   6   5   4        8.93       11.07      1.42 o 
   7   5   4        6.77        9.88      1.83 o 
   8   5   4       15.96       15.09      2.64 o 
   0   6   4       51.96       48.93      2.20 o 
   1   6   4      123.40      115.54      2.22 o 
   2   6   4       75.61       73.91      1.86 o 
   3   6   4       14.84       16.25      1.25 o 
   4   6   4       17.13       18.05      1.34 o 
   5   6   4      414.95      379.97     12.20 o 
   6   6   4       68.37       59.38      2.90 o 
   7   6   4        4.71        2.59      1.65 o 
   8   6   4       70.13       82.17      4.94 o 
   0   7   4       48.12       46.99      4.03 o 
   1   7   4       84.53       86.25      2.62 o 
   2   7   4       54.63       53.65      2.11 o 
   3   7   4        4.64        5.34      1.04 o 
   4   7   4      209.99      195.40      5.80 o 
   5   7   4       10.66        9.87      1.55 o 
   6   7   4       46.82       45.53      2.88 o 
   7   7   4       10.19       11.12      2.10 o 
   0   8   4       31.53       31.61      3.23 o 
   1   8   4      135.07      121.52      3.76 o 
   2   8   4      223.67      209.94      4.26 o 
   3   8   4       36.48       34.69      2.56 o 
   4   8   4       17.30       24.72      2.41 o 
   5   8   4       43.82       42.67      2.72 o 
   6   8   4       24.28       28.48      2.47 o 
   7   8   4        3.67        7.38      1.82 o 
   0   9   4      152.33      142.10      6.14 o 
   1   9   4      138.62      130.75      4.18 o 
   2   9   4       39.06       35.90      2.30 o 
   3   9   4       56.64       51.26      3.09 o 
   4   9   4       14.11       20.78      2.34 o 
   5   9   4      104.46      105.87      4.49 o 
   6   9   4        8.18       10.08      2.09 o 
   0  10   4       61.02       57.02      4.36 o 
   1  10   4       68.26       66.24      3.27 o 
   2  10   4        1.59        1.50      1.22 o 
   3  10   4        1.80        0.71      1.27 o 
   4  10   4       19.91       18.67      2.87 o 
   5  10   4       10.98       14.99      2.82 o 
   6  10   4       21.57       22.45      3.26 o 
   0  11   4        0.01       -0.78      1.55 o 
   1  11   4       17.46       16.99      2.18 o 
   2  11   4       15.28       16.03      2.28 o 
   3  11   4       32.47       37.50      3.29 o 
   4  11   4       25.43       27.40      3.48 o 
   5  11   4        5.72        7.95      2.35 o 
   0  12   4       17.12       16.91      3.20 o 
   1  12   4        5.31        4.35      1.51 o 
   2  12   4       29.00       36.14      3.24 o 
   3  12   4        3.93        6.46      2.12 o 
   4  12   4        0.61       -0.15      1.56 o 
   0  13   4       45.07       45.41      5.10 o 
   1  13   4       15.89       20.59      2.61 o 
   2  13   4        2.06        2.31      1.67 o 
   1   0   5        3.65        6.20      0.96 o 
   2   0   5     1825.08     1917.49     75.52 o 
   3   0   5        7.99        8.97      1.45 o 
   4   0   5       67.64       78.49      6.31 o 
   5   0   5       48.62       50.49      6.17 o 
   6   0   5       22.26       22.62      2.46 o 
   7   0   5        0.95        1.85      1.39 o 
   8   0   5        0.00        0.79      1.67 o 
   9   0   5        4.62        5.49      2.59 o 
   0   1   5      221.76      233.49      5.61 o 
   1   1   5     2186.55     2445.98     76.59 o 
   2   1   5      185.71      189.31      6.81 o 
   3   1   5      618.12      699.19     27.83 o 
   4   1   5       38.11       48.02      2.10 o 
   5   1   5      154.17      165.66     10.41 o 
   6   1   5      164.87      152.18      9.46 o 
   7   1   5      137.93      132.32      7.29 o 
   8   1   5       17.65       11.76      1.96 o 
   9   1   5       26.97       27.70      3.08 o 
   0   2   5      997.89     1085.85     15.35 o 
   1   2   5       87.40       96.20      1.96 o 
   2   2   5       45.60       55.28      1.61 o 
   3   2   5      683.28      793.95     39.32 o 
   4   2   5       40.66       43.77      2.22 o 
   5   2   5      144.60      129.35      6.62 o 
   6   2   5      294.50      264.59     13.19 o 
   7   2   5       45.35       47.31      2.69 o 
   8   2   5        5.13        5.60      1.59 o 
   9   2   5        1.19        1.07      1.49 o 
   0   3   5      468.15      471.28      5.41 o 
   1   3   5      817.40      904.05     16.63 o 
   2   3   5       45.11       44.62      1.01 o 
   3   3   5       58.54       67.00      2.08 o 
   4   3   5       51.21       51.82      1.89 o 
   5   3   5       41.88       40.87      2.21 o 
   6   3   5      170.47      169.68      8.22 o 
   7   3   5        2.73        2.69      1.16 o 
   8   3   5       10.06       11.87      1.81 o 
   9   3   5       45.37       51.46      4.76 o 
   0   4   5      569.58      545.88      4.83 o 
   1   4   5      827.90      878.92     15.69 o 
   2   4   5       48.50       49.77      1.20 o 
   3   4   5        8.97       10.78      0.80 o 
   4   4   5       52.74       53.14      1.60 o 
   5   4   5      155.95      148.21      4.57 o 
   6   4   5       57.88       54.79      2.74 o 
   7   4   5       18.13       16.10      2.19 o 
   8   4   5      107.67      120.67      5.64 o 
   0   5   5      464.22      500.60     15.65 o 
   1   5   5     1222.11     1326.45     23.31 o 
   2   5   5      170.41      174.28      5.76 o 
   3   5   5       66.79       65.55      1.74 o 
   4   5   5      248.89      227.62      4.02 o 
   5   5   5       40.97       38.90      2.01 o 
   6   5   5       41.19       38.17      2.26 o 
   7   5   5       23.23       23.61      2.51 o 
   8   5   5        5.15        5.27      2.00 o 
   0   6   5      222.11      193.94      7.46 o 
   1   6   5      248.94      248.14      5.12 o 
   2   6   5       81.86       88.54      2.06 o 
   3   6   5       29.62       31.49      1.61 o 
   4   6   5       50.79       47.83      2.05 o 
   5   6   5      199.14      195.08      5.96 o 
   6   6   5       31.71       33.07      2.53 o 
   7   6   5        1.44        1.85      1.65 o 
   8   6   5        8.24       11.94      2.59 o 
   0   7   5      318.03      303.70     20.94 o 
   1   7   5      122.28      123.29      3.86 o 
   2   7   5       87.80       87.13      2.96 o 
   3   7   5       17.97       17.92      1.62 o 
   4   7   5      302.84      281.99      6.55 o 
   5   7   5       15.53       14.37      1.76 o 
   6   7   5        4.36        5.14      1.42 o 
   7   7   5       11.97       11.43      2.35 o 
   0   8   5       30.20       33.13      3.33 o 
   1   8   5       51.07       51.12      2.05 o 
   2   8   5      112.30      101.28      2.84 o 
   3   8   5       24.24       21.48      2.15 o 
   4   8   5      171.15      169.58      5.10 o 
   5   8   5      194.31      189.13      5.68 o 
   6   8   5       28.39       29.36      2.62 o 
   7   8   5        4.28        4.34      1.51 o 
   0   9   5       87.64       75.10      4.67 o 
   1   9   5       19.78       21.69      1.96 o 
   2   9   5      107.90      105.66      4.04 o 
   3   9   5       37.11       44.02      2.97 o 
   4   9   5       43.79       47.32      3.23 o 
   5   9   5       45.70       48.33      3.53 o 
   6   9   5        4.87        7.51      1.89 o 
   0  10   5       31.81       29.95      3.68 o 
   1  10   5       54.26       53.11      2.74 o 
   2  10   5       17.47       18.19      2.21 o 
   3  10   5        6.18        6.76      1.69 o 
   4  10   5       71.73       70.38      4.50 o 
   5  10   5        5.29        7.35      2.26 o 
   6  10   5        1.76        4.34      2.04 o 
   0  11   5       13.83       15.93      3.52 o 
   1  11   5      172.41      169.84      5.07 o 
   2  11   5       28.72       27.41      2.82 o 
   3  11   5       14.26       18.40      2.42 o 
   4  11   5       17.21       19.64      3.05 o 
   5  11   5        1.03        2.46      1.78 o 
   0  12   5       18.66       18.78      3.41 o 
   1  12   5       26.44       28.00      2.94 o 
   2  12   5       38.95       44.81      3.61 o 
   3  12   5       18.37       25.33      2.91 o 
   4  12   5        2.99        5.63      2.17 o 
   0  13   5        8.51        8.63      2.74 o 
   1  13   5        9.87       12.25      2.26 o 
   2  13   5        9.10        9.15      2.20 o 
   0   0   6      352.50      397.34     23.14 o 
   1   0   6     1124.97     1172.52     52.37 o 
   2   0   6      324.33      314.66     10.57 o 
   3   0   6      645.71      792.82     34.43 o 
   4   0   6      338.75      338.01     21.63 o 
   5   0   6        7.95       10.29      1.62 o 
   6   0   6       11.42        8.96      1.74 o 
   7   0   6       33.16       36.57      6.19 o 
   8   0   6        0.06        1.57      1.86 o 
   9   0   6        8.48       11.48      3.11 o 
   0   1   6      121.79      132.12      6.84 o 
   1   1   6       58.22       60.85      2.17 o 
   2   1   6      273.16      296.04      8.40 o 
   3   1   6      216.50      250.63     11.29 o 
   4   1   6      151.76      136.89      4.98 o 
   5   1   6       43.75       50.22      3.31 o 
   6   1   6       69.99       73.40      5.88 o 
   7   1   6       74.46       61.62      4.12 o 
   8   1   6        5.56        5.75      1.62 o 
   9   1   6        0.75        1.54      1.57 o 
   0   2   6      864.74      983.34     20.65 o 
   1   2   6      269.48      287.67      6.92 o 
   2   2   6     1425.59     1520.12     33.93 o 
   3   2   6       52.43       54.85      2.59 o 
   4   2   6      159.51      171.57      7.13 o 
   5   2   6      156.04      145.60      6.10 o 
   6   2   6       23.12       26.40      1.75 o 
   7   2   6       62.87       54.23      2.90 o 
   8   2   6        5.27        3.53      1.35 o 
   9   2   6        4.33        4.22      1.92 o 
   0   3   6     1018.21     1035.71      9.04 o 
   1   3   6      881.12      979.86     10.83 o 
   2   3   6      223.52      241.54      3.90 o 
   3   3   6      320.96      295.57      6.66 o 
   4   3   6      303.04      294.64      9.07 o 
   5   3   6      142.63      130.23      3.82 o 
   6   3   6       89.60       87.20      3.72 o 
   7   3   6       17.16       14.53      1.86 o 
   8   3   6       17.96       17.85      2.11 o 
   0   4   6      545.42      618.74      5.50 o 
   1   4   6      837.76      903.58     13.76 o 
   2   4   6     1793.10     1914.90     27.04 o 
   3   4   6       85.65       83.07      2.12 o 
   4   4   6      192.92      182.93      5.10 o 
   5   4   6       81.29       84.75      2.46 o 
   6   4   6       19.63       19.43      1.72 o 
   7   4   6       19.45       16.73      2.23 o 
   8   4   6        4.33        3.18      1.46 o 
   0   5   6       33.08       45.82      1.51 o 
   1   5   6     2113.92     2270.19     35.06 o 
   2   5   6      252.81      242.34      9.27 o 
   3   5   6       94.17       85.55      2.24 o 
   4   5   6       25.75       26.17      1.67 o 
   5   5   6       90.25       80.85      3.48 o 
   6   5   6       47.78       47.55      2.40 o 
   7   5   6        8.81        8.12      1.77 o 
   8   5   6       24.21       26.81      3.42 o 
   0   6   6      105.79      102.24      3.62 o 
   1   6   6      224.83      223.99      4.36 o 
   2   6   6       81.82       72.37      1.88 o 
   3   6   6      180.93      163.57      4.43 o 
   4   6   6      162.84      152.17      4.67 o 
   5   6   6       44.27       43.42      2.20 o 
   6   6   6        1.55        0.81      1.09 o 
   7   6   6        8.09       14.36      2.60 o 
   8   6   6        9.98       15.86      2.77 o 
   0   7   6       37.45       30.08      2.14 o 
   1   7   6       28.79       33.51      1.57 o 
   2   7   6       60.27       50.24      1.90 o 
   3   7   6        4.53        4.66      0.96 o 
   4   7   6       46.25       45.43      2.44 o 
   5   7   6       42.49       39.10      2.64 o 
   6   7   6       99.00       95.35      3.93 o 
   7   7   6       31.31       34.53      3.82 o 
   0   8   6      216.81      192.84      9.87 o 
   1   8   6       37.23       31.83      1.79 o 
   2   8   6        4.13        4.23      1.24 o 
   3   8   6       27.85       29.42      2.45 o 
   4   8   6      134.64      134.61      4.64 o 
   5   8   6      215.91      214.70      6.09 o 
   6   8   6       43.92       45.41      3.50 o 
   7   8   6        6.02        7.14      2.04 o 
   0   9   6        0.41        0.31      1.45 o 
   1   9   6       14.88       13.55      1.66 o 
   2   9   6       15.23       15.20      2.03 o 
   3   9   6       30.70       32.71      2.80 o 
   4   9   6       26.01       28.59      2.70 o 
   5   9   6      108.38      101.56      5.09 o 
   6   9   6       18.56       22.60      2.79 o 
   0  10   6      110.91      110.40      6.63 o 
   1  10   6       22.24       22.68      2.15 o 
   2  10   6       42.16       44.55      3.29 o 
   3  10   6        8.63       10.82      1.91 o 
   4  10   6       31.22       32.75      3.30 o 
   5  10   6       25.77       27.75      3.46 o 
   6  10   6       20.16       21.98      3.21 o 
   0  11   6      187.58      188.49      6.68 o 
   1  11   6       62.97       59.59      3.55 o 
   2  11   6        2.43        2.79      1.41 o 
   3  11   6        6.85        7.85      1.82 o 
   4  11   6        3.19        3.19      1.80 o 
   5  11   6        4.58        6.09      2.22 o 
   0  12   6        1.12        1.65      1.67 o 
   1  12   6       15.70       13.95      2.29 o 
   2  12   6        4.67        4.22      1.61 o 
   3  12   6        5.94        7.50      2.12 o 
   4  12   6       12.89       20.20      3.08 o 
   0  13   6        1.52        2.61      2.47 o 
   1  13   6       19.68       19.65      2.72 o 
   2  13   6        7.63       11.05      2.42 o 
   1   0   7     1859.88     1939.28     81.68 o 
   2   0   7      230.24      231.66      9.15 o 
   3   0   7      109.33      121.26      4.17 o 
   4   0   7      276.00      288.57     20.41 o 
   5   0   7       49.77       48.69      4.13 o 
   6   0   7      135.64      105.37      9.41 o 
   7   0   7       43.14       34.40      3.28 o 
   8   0   7        6.11        6.27      2.22 o 
   9   0   7        1.63        2.23      2.37 o 
   0   1   7       46.77       51.18      1.55 o 
   1   1   7      812.08      938.25     26.42 o 
   2   1   7      161.04      163.16      5.45 o 
   3   1   7      488.39      516.88     20.95 o 
   4   1   7      100.12       96.18      3.51 o 
   5   1   7      106.81       99.69      4.97 o 
   6   1   7       41.47       40.47      2.19 o 
   7   1   7       19.42       17.81      1.79 o 
   8   1   7       50.61       51.09      3.34 o 
   9   1   7        2.24        1.17      1.70 o 
   0   2   7      204.92      188.72      9.58 o 
   1   2   7      587.55      624.96     17.23 o 
   2   2   7       14.72       11.70      0.68 o 
   3   2   7      684.94      737.36     38.29 o 
   4   2   7       93.40       97.10      3.76 o 
   5   2   7       11.15        9.82      1.10 o 
   6   2   7       32.09       29.02      1.85 o 
   7   2   7       87.86       92.14      5.75 o 
   8   2   7        1.74        1.96      1.21 o 
   9   2   7       14.57       16.53      3.11 o 
   0   3   7      767.92      907.82     10.41 o 
   1   3   7       44.33       40.17      1.53 o 
   2   3   7       15.18       18.61      0.74 o 
   3   3   7      577.28      534.64     10.87 o 
   4   3   7        2.87        3.19      0.71 o 
   5   3   7       57.61       52.47      3.45 o 
   6   3   7       88.91       72.57      3.96 o 
   7   3   7      185.61      188.54     10.29 o 
   8   3   7       33.56       35.80      2.86 o 
   0   4   7       51.15       51.25      1.73 o 
   1   4   7      418.08      425.65      6.58 o 
   2   4   7      273.70      305.11      4.29 o 
   3   4   7       33.18       29.60      1.32 o 
   4   4   7        1.86        2.71      0.73 o 
   5   4   7       59.85       57.34      2.09 o 
   6   4   7        0.63        2.00      0.93 o 
   7   4   7       32.28       32.87      3.01 o 
   8   4   7        9.44       12.12      2.11 o 
   0   5   7      158.47      182.59      3.13 o 
   1   5   7      275.37      266.40      4.46 o 
   2   5   7      983.70     1015.78     18.92 o 
   3   5   7       65.73       69.97      2.20 o 
   4   5   7      127.19      126.21      4.97 o 
   5   5   7       74.60       70.92      2.62 o 
   6   5   7       50.82       55.25      2.80 o 
   7   5   7       19.68       20.46      2.46 o 
   8   5   7       14.38       16.85      2.43 o 
   0   6   7     1191.82     1282.52     23.85 o 
   1   6   7      192.40      200.34      3.71 o 
   2   6   7      488.87      494.49     15.70 o 
   3   6   7        3.86        4.47      0.84 o 
   4   6   7       40.57       37.00      2.00 o 
   5   6   7       32.65       31.23      2.08 o 
   6   6   7       16.85       15.53      1.68 o 
   7   6   7        4.70        4.85      1.89 o 
   8   6   7       14.50       16.73      2.83 o 
   0   7   7      222.84      220.86     11.16 o 
   1   7   7      333.09      311.73      7.81 o 
   2   7   7       30.92       28.13      1.81 o 
   3   7   7       68.02       68.87      2.65 o 
   4   7   7      159.14      160.30      4.77 o 
   5   7   7      170.79      152.44      4.44 o 
   6   7   7       27.57       28.99      2.55 o 
   7   7   7        5.04        6.18      2.08 o 
   0   8   7        0.51        1.08      0.90 o 
   1   8   7       61.89       53.15      2.16 o 
   2   8   7      140.37      124.78      4.11 o 
   3   8   7       15.19       14.06      1.91 o 
   4   8   7      121.11      106.66      3.75 o 
   5   8   7        1.61        2.64      1.57 o 
   6   8   7       34.18       38.14      3.31 o 
   7   8   7        9.55       10.62      3.10 o 
   0   9   7        4.83        3.22      1.57 o 
   1   9   7       68.03       60.31      2.76 o 
   2   9   7       33.02       24.96      2.42 o 
   3   9   7        0.30        0.51      1.04 o 
   4   9   7       92.54       91.43      4.93 o 
   5   9   7       15.99       15.76      2.41 o 
   6   9   7       13.29       12.46      2.26 o 
   0  10   7       99.11       86.35      4.47 o 
   1  10   7       60.88       55.20      3.32 o 
   2  10   7      149.50      142.35      5.03 o 
   3  10   7        0.28        0.99      1.28 o 
   4  10   7       41.10       42.06      3.39 o 
   5  10   7       36.63       39.96      4.04 o 
   0  11   7        1.16        0.99      1.61 o 
   1  11   7        5.41        6.58      1.70 o 
   2  11   7       10.66       13.09      2.11 o 
   3  11   7       19.60       20.65      2.61 o 
   4  11   7       16.33       18.36      4.13 o 
   5  11   7        9.60        9.68      2.49 o 
   0  12   7      157.49      159.05      6.56 o 
   1  12   7       11.85       11.46      1.84 o 
   2  12   7       28.35       28.55      2.98 o 
   3  12   7       15.24       16.17      2.44 o 
   0  13   7       14.32       14.38      3.42 o 
   1  13   7        3.72        4.43      1.61 o 
   0   0   8      507.97      561.85     38.08 o 
   1   0   8      380.00      406.48     22.23 o 
   2   0   8     2361.42     2619.75    115.26 o 
   3   0   8       30.83       24.59      1.23 o 
   4   0   8       45.79       45.67      4.17 o 
   5   0   8      452.09      409.77     37.47 o 
   6   0   8      159.29      122.68     11.07 o 
   7   0   8       26.01       23.24      2.80 o 
   8   0   8       17.88       17.44      3.29 o 
   9   0   8        6.38        8.77      3.07 o 
   0   1   8      242.63      273.74     11.73 o 
   1   1   8     1271.24     1373.83     51.84 o 
   2   1   8       19.30       21.56      1.14 o 
   3   1   8      141.31      139.99      4.22 o 
   4   1   8      226.37      258.86      9.94 o 
   5   1   8       26.35       27.65      1.65 o 
   6   1   8      113.16       96.91      6.40 o 
   7   1   8       20.81       17.62      1.81 o 
   8   1   8        7.29        7.07      1.49 o 
   0   2   8       23.03       22.42      1.22 o 
   1   2   8     1138.98     1290.72     36.94 o 
   2   2   8      517.79      544.57     16.24 o 
   3   2   8       16.33       20.52      1.35 o 
   4   2   8       76.50       80.92      3.40 o 
   5   2   8      109.49      103.11      5.44 o 
   6   2   8       45.44       46.15      2.14 o 
   7   2   8       17.92       20.01      1.94 o 
   8   2   8        9.87       13.57      1.91 o 
   0   3   8     3055.68     3468.20     90.48 o 
   1   3   8     1461.27     1714.94     27.07 o 
   2   3   8      137.31      140.05      3.73 o 
   3   3   8       40.83       49.98      1.44 o 
   4   3   8       49.73       51.14      1.95 o 
   5   3   8       65.26       57.23      2.32 o 
   6   3   8       19.63       23.95      1.90 o 
   7   3   8       40.63       41.49      2.57 o 
   8   3   8       19.34       18.59      2.20 o 
   0   4   8      791.25      828.12     11.78 o 
   1   4   8       38.54       48.63      1.28 o 
   2   4   8      359.00      356.49      6.53 o 
   3   4   8       47.21       59.36      1.64 o 
   4   4   8      120.16      114.05      4.45 o 
   5   4   8      201.56      187.45      7.00 o 
   6   4   8      100.88      109.46      4.77 o 
   7   4   8       77.08       72.82      3.35 o 
   8   4   8       13.35       14.63      2.20 o 
   0   5   8        4.41        5.34      0.82 o 
   1   5   8      630.14      676.25      8.20 o 
   2   5   8       15.56       14.93      0.99 o 
   3   5   8       36.94       37.90      2.06 o 
   4   5   8       49.07       43.44      2.00 o 
   5   5   8      147.46      138.36      4.70 o 
   6   5   8       26.80       27.72      2.33 o 
   7   5   8       45.88       45.33      3.02 o 
   8   5   8        9.82       14.64      2.30 o 
   0   6   8      224.08      200.68      5.26 o 
   1   6   8       34.29       35.40      1.50 o 
   2   6   8      287.21      280.03      6.64 o 
   3   6   8        1.69        2.37      0.78 o 
   4   6   8      267.55      236.43      5.48 o 
   5   6   8        8.41       10.98      1.44 o 
   6   6   8       12.58       10.08      1.57 o 
   7   6   8        9.51       11.42      2.14 o 
   8   6   8       37.00       41.63      4.16 o 
   0   7   8       10.75       13.78      1.58 o 
   1   7   8       99.31      103.69      2.53 o 
   2   7   8       84.86       83.21      2.80 o 
   3   7   8        2.82        2.59      1.02 o 
   4   7   8       55.97       58.67      2.57 o 
   5   7   8      204.03      178.95      6.79 o 
   6   7   8        2.10        2.90      1.30 o 
   7   7   8       24.96       27.83      3.48 o 
   0   8   8       21.10       22.29      2.02 o 
   1   8   8       47.05       48.42      1.98 o 
   2   8   8      274.01      264.47      8.71 o 
   3   8   8       18.73       18.16      2.15 o 
   4   8   8       88.58       85.50      3.84 o 
   5   8   8       26.62       28.09      2.81 o 
   6   8   8        3.87        4.16      1.68 o 
   7   8   8        0.39        0.82      2.07 o 
   0   9   8      707.73      668.75     15.04 o 
   1   9   8      271.04      258.93      4.99 o 
   2   9   8       23.75       23.38      2.44 o 
   3   9   8       10.42       11.18      1.86 o 
   4   9   8       10.32       11.17      2.00 o 
   5   9   8       15.22       17.77      2.39 o 
   6   9   8       10.77       14.07      2.39 o 
   0  10   8       25.33       28.05      3.06 o 
   1  10   8        5.46        4.90      1.39 o 
   2  10   8      137.40      134.82      4.96 o 
   3  10   8       44.00       49.04      3.56 o 
   4  10   8       28.51       29.55      3.44 o 
   5  10   8       18.81       20.91      3.10 o 
   0  11   8        0.17       -0.07      1.47 o 
   1  11   8       61.05       63.67      3.33 o 
   2  11   8        2.12        3.10      1.44 o 
   3  11   8       17.62       22.27      2.61 o 
   4  11   8        2.94        3.50      1.54 o 
   0  12   8        6.37        7.71      2.82 o 
   1  12   8       16.78       13.52      2.06 o 
   2  12   8        0.45       -1.24      1.15 o 
   3  12   8       22.67       24.92      2.97 o 
   0  13   8        1.94        3.17      2.37 o 
   1  13   8       29.58       31.11      2.98 o 
   1   0   9       59.05       70.74      3.82 o 
   2   0   9      253.76      258.93     10.58 o 
   3   0   9        5.50        9.36      0.91 o 
   4   0   9      112.96      108.72     12.74 o 
   5   0   9      483.86      438.93     37.60 o 
   6   0   9       79.05       87.22      6.61 o 
   7   0   9        0.22        1.18      1.26 o 
   8   0   9        2.03        4.12      1.57 o 
   0   1   9     2239.41     2643.97     96.43 o 
   1   1   9      605.20      694.16     26.17 o 
   2   1   9      261.33      286.74      7.47 o 
   3   1   9      129.80      142.91      4.27 o 
   4   1   9       11.97        8.15      0.99 o 
   5   1   9        5.83        8.14      1.08 o 
   6   1   9       32.81       29.71      2.08 o 
   7   1   9       62.33       56.34      4.18 o 
   8   1   9        3.49        4.88      1.34 o 
   0   2   9      178.26      170.24      3.72 o 
   1   2   9      765.33      918.51     25.48 o 
   2   2   9       33.96       40.10      2.60 o 
   3   2   9      232.44      259.18      9.60 o 
   4   2   9      152.86      147.25      3.90 o 
   5   2   9       37.24       37.57      2.24 o 
   6   2   9      122.76      125.60      7.09 o 
   7   2   9       13.68       14.03      1.99 o 
   8   2   9        3.51        5.07      1.40 o 
   0   3   9      493.87      601.63     15.17 o 
   1   3   9      233.06      280.74      7.49 o 
   2   3   9      229.52      241.08      7.05 o 
   3   3   9       43.98       44.91      1.62 o 
   4   3   9       14.31       11.86      1.37 o 
   5   3   9       25.67       22.03      1.74 o 
   6   3   9       16.71       19.17      1.74 o 
   7   3   9       12.13       13.41      1.62 o 
   8   3   9        6.72        7.62      1.80 o 
   0   4   9        0.89        0.92      0.60 o 
   1   4   9      176.51      180.42      2.76 o 
   2   4   9      222.39      223.79      3.49 o 
   3   4   9       31.54       32.07      1.33 o 
   4   4   9       25.70       22.40      1.46 o 
   5   4   9      217.20      196.53      6.25 o 
   6   4   9       17.64       15.76      1.85 o 
   7   4   9        1.51        3.29      1.33 o 
   8   4   9       35.19       31.54      3.17 o 
   0   5   9      445.19      428.26      5.41 o 
   1   5   9      315.79      307.55      3.52 o 
   2   5   9       65.86       63.12      2.09 o 
   3   5   9      144.29      146.49      4.02 o 
   4   5   9       17.67       18.44      1.58 o 
   5   5   9      292.06      251.51      9.13 o 
   6   5   9       83.61       76.11      3.53 o 
   7   5   9        4.58        5.05      1.40 o 
   8   5   9        1.25        1.42      1.35 o 
   0   6   9      256.63      263.47      5.68 o 
   1   6   9       46.61       42.39      1.64 o 
   2   6   9      234.37      222.73      5.70 o 
   3   6   9       23.43       22.37      2.24 o 
   4   6   9      381.97      353.32      7.69 o 
   5   6   9       97.76       98.91      3.74 o 
   6   6   9       10.30        7.60      1.48 o 
   7   6   9       23.70       25.52      2.89 o 
   0   7   9        5.82        8.94      1.35 o 
   1   7   9       17.98       21.32      1.43 o 
   2   7   9       11.45        9.19      1.21 o 
   3   7   9       70.36       72.45      2.59 o 
   4   7   9       18.43       19.02      1.67 o 
   5   7   9        2.61        2.41      1.30 o 
   6   7   9       38.38       39.77      3.31 o 
   7   7   9       20.82       25.91      2.89 o 
   0   8   9       54.66       52.87      4.13 o 
   1   8   9      225.99      234.75      5.54 o 
   2   8   9      249.24      218.75      4.90 o 
   3   8   9        0.79       -0.34      0.89 o 
   4   8   9        1.93        2.18      1.29 o 
   5   8   9       22.99       23.15      2.65 o 
   6   8   9        6.42        8.28      1.93 o 
   0   9   9        1.81        2.51      1.55 o 
   1   9   9       48.94       48.18      2.87 o 
   2   9   9       18.15       15.31      2.13 o 
   3   9   9      104.24      102.38      3.72 o 
   4   9   9       16.34       20.64      2.49 o 
   5   9   9        4.10        5.45      1.61 o 
   6   9   9        9.44       10.94      2.16 o 
   0  10   9        4.05        4.74      1.63 o 
   1  10   9       43.63       37.76      2.80 o 
   2  10   9       74.15       67.50      3.29 o 
   3  10   9        4.64        5.81      1.49 o 
   4  10   9       25.68       29.22      3.46 o 
   5  10   9        8.52       11.35      2.63 o 
   0  11   9        2.71        2.44      2.04 o 
   1  11   9        8.16        8.01      1.63 o 
   2  11   9       31.15       29.82      2.72 o 
   3  11   9       36.61       45.52      3.24 o 
   4  11   9       47.37       48.43      3.86 o 
   0  12   9       11.10       12.60      3.05 o 
   1  12   9        7.57       10.17      1.85 o 
   2  12   9       21.91       29.73      2.81 o 
   3  12   9        0.99        2.04      1.50 o 
   0   0  10      801.81      976.42     58.81 o 
   1   0  10      630.90      686.07     31.78 o 
   2   0  10       24.22       28.19      1.69 o 
   3   0  10       84.78      100.06      3.63 o 
   4   0  10        2.28        1.41      1.01 o 
   5   0  10        8.55       13.03      2.03 o 
   6   0  10        1.90        1.77      1.34 o 
   7   0  10       34.79       34.67      4.79 o 
   8   0  10       15.45       16.30      2.57 o 
   0   1  10     3218.72     4014.77    148.93 o 
   1   1  10      636.70      746.18     22.50 o 
   2   1  10        9.08       10.06      0.80 o 
   3   1  10      105.06      108.31      4.38 o 
   4   1  10       15.61       15.18      1.26 o 
   5   1  10      165.37      154.66      6.99 o 
   6   1  10       59.25       53.54      3.20 o 
   7   1  10       23.87       22.27      2.06 o 
   8   1  10        4.95        6.18      1.30 o 
   0   2  10       85.00       90.46      2.98 o 
   1   2  10       97.40      109.58      3.46 o 
   2   2  10       47.44       51.18      1.56 o 
   3   2  10      199.29      184.93      6.64 o 
   4   2  10       16.87       21.29      1.31 o 
   5   2  10      109.58       94.14      4.85 o 
   6   2  10       88.98       84.67      4.02 o 
   7   2  10        3.78        3.12      1.09 o 
   8   2  10       21.34       24.05      2.42 o 
   0   3  10       67.14       83.62      2.86 o 
   1   3  10       18.82       22.54      1.64 o 
   2   3  10       50.08       51.22      2.05 o 
   3   3  10      154.97      153.68      3.31 o 
   4   3  10       60.67       47.15      2.47 o 
   5   3  10        4.64        7.87      1.24 o 
   6   3  10      120.16      110.70      4.24 o 
   7   3  10        0.25        2.62      1.06 o 
   8   3  10        3.89        2.74      1.41 o 
   0   4  10       44.84       48.64      1.97 o 
   1   4  10      101.29      109.57      2.16 o 
   2   4  10      249.81      245.98      4.62 o 
   3   4  10      121.27      116.29      3.40 o 
   4   4  10      352.39      313.65      9.71 o 
   5   4  10      121.50      110.47      5.00 o 
   6   4  10       85.75       75.75      3.29 o 
   7   4  10        6.11        5.05      1.54 o 
   8   4  10        4.56        6.81      1.82 o 
   0   5  10       44.16       45.52      2.03 o 
   1   5  10      253.17      263.20      4.36 o 
   2   5  10       13.52       14.26      1.17 o 
   3   5  10       82.03       75.52      2.53 o 
   4   5  10      154.12      149.70      4.76 o 
   5   5  10      169.52      149.27      3.84 o 
   6   5  10       31.88       30.51      2.50 o 
   7   5  10       30.63       27.79      2.57 o 
   8   5  10        8.34       11.22      2.06 o 
   0   6  10      111.07      115.19      3.94 o 
   1   6  10      246.43      245.15      3.74 o 
   2   6  10       51.09       44.82      1.81 o 
   3   6  10      241.51      217.36      7.12 o 
   4   6  10       86.23       79.95      3.07 o 
   5   6  10       55.80       51.65      2.50 o 
   6   6  10        0.01        0.45      1.04 o 
   7   6  10       15.11       13.55      2.29 o 
   0   7  10       10.53       14.14      1.90 o 
   1   7  10      443.20      432.28      8.25 o 
   2   7  10       66.15       62.66      2.43 o 
   3   7  10       43.56       41.39      2.11 o 
   4   7  10       18.44       21.48      2.00 o 
   5   7  10       18.82       18.59      2.05 o 
   6   7  10       10.02       11.41      2.14 o 
   7   7  10        9.43       12.28      2.29 o 
   0   8  10        4.08        3.34      1.20 o 
   1   8  10       94.03       83.34      3.06 o 
   2   8  10       99.53       97.98      3.45 o 
   3   8  10       30.93       32.82      2.41 o 
   4   8  10       15.11       18.32      2.27 o 
   5   8  10        8.73        8.66      1.78 o 
   6   8  10        5.80        5.46      2.05 o 
   0   9  10        0.50        0.23      1.30 o 
   1   9  10      244.15      214.34      5.25 o 
   2   9  10        3.32        3.64      1.24 o 
   3   9  10       46.90       45.97      2.86 o 
   4   9  10       11.88       13.50      2.13 o 
   5   9  10       11.41       12.76      2.16 o 
   6   9  10        8.70       14.12      2.32 o 
   0  10  10        3.86        5.74      1.79 o 
   1  10  10       29.16       26.44      2.38 o 
   2  10  10       19.83       18.81      2.23 o 
   3  10  10       53.57       55.08      5.23 o 
   4  10  10       15.12       17.16      2.75 o 
   5  10  10        6.87        8.32      2.31 o 
   0  11  10        0.24        0.30      1.91 o 
   1  11  10        5.22        5.22      1.47 o 
   2  11  10       24.05       21.30      2.39 o 
   3  11  10        6.42        7.53      1.80 o 
   4  11  10       13.80       16.75      3.37 o 
   0  12  10        1.80        2.82      2.12 o 
   1  12  10       18.41       18.05      2.30 o 
   2  12  10        5.67        8.87      1.85 o 
   1   0  11     2073.80     2479.52    121.29 o 
   2   0  11      233.94      247.27      9.86 o 
   3   0  11        2.81        1.75      1.12 o 
   4   0  11       33.93       31.41      2.62 o 
   5   0  11        6.83        7.16      1.72 o 
   6   0  11       80.06       75.24      5.37 o 
   7   0  11        9.71       13.51      2.34 o 
   8   0  11       12.14       18.60      2.81 o 
   0   1  11     1078.12     1314.27     49.77 o 
   1   1  11       42.90       47.04      1.48 o 
   2   1  11      405.05      422.26     14.33 o 
   3   1  11      169.60      181.18      6.20 o 
   4   1  11       10.87        9.94      1.06 o 
   5   1  11       18.69       20.27      1.60 o 
   6   1  11       21.60       22.83      1.92 o 
   7   1  11        0.37       -0.36      0.91 o 
   8   1  11        8.82        9.27      1.52 o 
   0   2  11       77.34      101.36      2.97 o 
   1   2  11      134.19      139.81      3.24 o 
   2   2  11      232.29      244.74      5.25 o 
   3   2  11      143.84      131.97      4.38 o 
   4   2  11      127.34      130.86      4.88 o 
   5   2  11        3.56        4.03      0.99 o 
   6   2  11       61.52       54.89      2.76 o 
   7   2  11        6.08        8.84      1.49 o 
   8   2  11        8.17        8.84      1.65 o 
   0   3  11      165.78      167.00      3.54 o 
   1   3  11       25.63       28.76      1.33 o 
   2   3  11        5.16       11.35      1.16 o 
   3   3  11       19.79       21.46      1.37 o 
   4   3  11      360.83      336.57     13.27 o 
   5   3  11      200.57      167.95      4.66 o 
   6   3  11       48.33       47.16      2.54 o 
   7   3  11       12.44       13.93      1.72 o 
   8   3  11        3.44        5.01      1.67 o 
   0   4  11      378.18      410.67      8.67 o 
   1   4  11       33.55       35.39      1.27 o 
   2   4  11       19.92       21.26      1.33 o 
   3   4  11       76.73       70.79      2.16 o 
   4   4  11      772.67      714.53     19.49 o 
   5   4  11       47.74       47.52      2.63 o 
   6   4  11        5.30        4.91      1.35 o 
   7   4  11       36.13       37.43      2.93 o 
   8   4  11        0.19        0.53      1.47 o 
   0   5  11      152.85      153.64      3.57 o 
   1   5  11       16.10       17.16      1.16 o 
   2   5  11       37.39       32.49      1.62 o 
   3   5  11       65.75       63.85      2.36 o 
   4   5  11      100.83       94.82      3.63 o 
   5   5  11       93.40       82.69      3.31 o 
   6   5  11        9.55        8.49      1.55 o 
   7   5  11        6.23        6.80      1.56 o 
   0   6  11      235.75      230.94      5.65 o 
   1   6  11       62.74       58.08      1.98 o 
   2   6  11      173.22      168.28      5.16 o 
   3   6  11       49.44       51.93      2.22 o 
   4   6  11        4.34        5.02      1.08 o 
   5   6  11       27.46       26.01      2.06 o 
   6   6  11       10.59       13.29      1.85 o 
   7   6  11        4.99        5.75      1.86 o 
   0   7  11      160.35      145.73      4.73 o 
   1   7  11      256.20      234.39      4.37 o 
   2   7  11      345.87      342.69      8.02 o 
   3   7  11       29.81       30.38      2.24 o 
   4   7  11       16.89       19.12      1.95 o 
   5   7  11       29.34       29.16      2.87 o 
   6   7  11        1.92        2.50      1.51 o 
   7   7  11        1.28        2.71      1.58 o 
   0   8  11       37.32       34.40      2.59 o 
   1   8  11      159.94      157.45      3.79 o 
   2   8  11       99.14      100.61      3.53 o 
   3   8  11       27.21       29.73      2.73 o 
   4   8  11       33.20       37.36      4.00 o 
   5   8  11        7.58        5.81      1.62 o 
   6   8  11        1.70        2.88      1.71 o 
   0   9  11        0.34        0.62      1.39 o 
   1   9  11       78.07       72.93      3.24 o 
   2   9  11        8.56        9.87      1.62 o 
   3   9  11       66.66       71.79      3.63 o 
   4   9  11        1.30        1.79      1.31 o 
   5   9  11       42.61       46.80      3.66 o 
   6   9  11        3.40        2.70      1.83 o 
   0  10  11        2.11        2.78      3.89 o 
   1  10  11       16.58       16.70      2.05 o 
   2  10  11       60.38       54.85      3.17 o 
   3  10  11       13.92       15.24      2.76 o 
   4  10  11        6.90        6.39      2.00 o 
   5  10  11        2.81        1.21      1.66 o 
   0  11  11       16.70       15.99      3.27 o 
   1  11  11       21.65       22.12      2.43 o 
   2  11  11       28.45       23.22      2.47 o 
   3  11  11        1.42        1.89      1.49 o 
   4  11  11        5.87        6.11      1.87 o 
   0  12  11        0.03       -0.09      2.61 o 
   1  12  11        4.19        5.93      1.94 o 
   2  12  11        3.87        2.69      1.41 o 
   0   0  12        0.00        1.96      1.38 o 
   1   0  12       36.46       38.73      2.02 o 
   2   0  12        4.90        5.80      1.50 o 
   3   0  12       65.11       69.22      3.88 o 
   4   0  12        0.04        0.60      1.09 o 
   5   0  12        6.64        4.49      1.55 o 
   6   0  12      182.06      181.77     12.78 o 
   7   0  12       58.56       64.17      4.43 o 
   8   0  12        0.92        1.22      1.64 o 
   0   1  12     2346.16     2725.60    112.09 o 
   1   1  12      241.71      243.99      5.40 o 
   2   1  12      113.78      107.04      2.21 o 
   3   1  12        8.08        8.60      0.91 o 
   4   1  12       51.66       44.39      2.44 o 
   5   1  12       30.24       30.69      1.93 o 
   6   1  12       17.09       20.52      1.90 o 
   7   1  12        0.75        0.66      1.00 o 
   8   1  12        0.29        0.71      1.07 o 
   0   2  12      157.41      177.75      7.22 o 
   1   2  12       78.03       96.15      2.60 o 
   2   2  12      130.48      119.26      3.53 o 
   3   2  12       53.04       52.36      1.95 o 
   4   2  12      662.84      628.96     24.06 o 
   5   2  12      246.56      225.31      8.49 o 
   6   2  12       24.92       27.09      1.99 o 
   7   2  12        0.73        1.38      1.05 o 
   8   2  12        8.81        9.40      1.58 o 
   0   3  12      165.22      176.73      3.80 o 
   1   3  12       33.32       34.57      1.31 o 
   2   3  12       47.58       47.98      1.69 o 
   3   3  12      223.80      215.14      6.27 o 
   4   3  12      319.53      305.51     13.58 o 
   5   3  12       70.65       67.00      2.69 o 
   6   3  12      172.03      148.89      5.55 o 
   7   3  12        1.82        1.58      1.14 o 
   8   3  12       11.47       13.34      2.24 o 
   0   4  12      274.07      293.13      6.68 o 
   1   4  12       32.29       37.83      1.37 o 
   2   4  12       72.60       65.70      2.16 o 
   3   4  12      170.23      170.52      3.33 o 
   4   4  12       94.21       91.64      3.38 o 
   5   4  12       64.75       56.21      2.81 o 
   6   4  12       58.65       52.95      3.72 o 
   7   4  12        2.53        2.82      1.29 o 
   0   5  12      235.13      230.35      9.03 o 
   1   5  12      402.53      390.34      7.29 o 
   2   5  12      260.72      252.14      5.49 o 
   3   5  12       85.59       78.84      3.25 o 
   4   5  12        3.74        4.34      1.05 o 
   5   5  12       51.30       49.01      2.82 o 
   6   5  12        1.15        1.77      1.16 o 
   7   5  12        5.80        9.76      1.73 o 
   0   6  12        0.12        0.47      0.96 o 
   1   6  12      180.63      182.46      3.66 o 
   2   6  12      545.75      558.38      8.06 o 
   3   6  12       28.01       27.22      1.91 o 
   4   6  12        8.19        7.58      1.24 o 
   5   6  12       31.72       31.13      2.48 o 
   6   6  12        5.71        6.17      1.50 o 
   7   6  12        7.31       10.84      1.89 o 
   0   7  12       71.06       75.77      3.64 o 
   1   7  12      171.22      158.17      3.74 o 
   2   7  12      108.88      106.13      3.15 o 
   3   7  12       32.61       28.22      2.25 o 
   4   7  12        4.76        4.33      1.24 o 
   5   7  12        8.50        8.39      1.50 o 
   6   7  12       25.15       25.87      2.81 o 
   0   8  12       39.26       32.74      2.48 o 
   1   8  12       41.64       42.00      2.23 o 
   2   8  12      143.07      131.50      3.63 o 
   3   8  12       53.32       49.05      3.30 o 
   4   8  12       16.23       17.78      2.23 o 
   5   8  12       21.60       19.75      2.47 o 
   6   8  12        7.57        6.12      2.09 o 
   0   9  12       45.33       55.48      7.77 o 
   1   9  12       28.09       29.16      2.34 o 
   2   9  12       47.90       46.65      2.85 o 
   3   9  12       20.62       21.53      2.42 o 
   4   9  12       15.21       18.80      2.44 o 
   5   9  12        9.79       11.66      2.10 o 
   0  10  12       13.40       13.29      3.04 o 
   1  10  12       54.21       52.83      3.18 o 
   2  10  12        6.59        7.04      1.59 o 
   3  10  12        0.03        2.20      1.70 o 
   4  10  12        5.98        8.91      2.25 o 
   0  11  12        5.96        4.09      2.28 o 
   1  11  12       19.24       19.11      2.27 o 
   2  11  12        4.84        5.03      1.56 o 
   3  11  12       18.51       20.31      2.52 o 
   0  12  12       11.27       11.36      3.16 o 
   1  12  12        4.94        5.95      1.76 o 
   1   0  13       15.50       23.15      2.06 o 
   2   0  13       11.60       12.25      1.77 o 
   3   0  13       74.24       72.07      3.43 o 
   4   0  13        8.09        5.95      1.72 o 
   5   0  13       33.24       30.49      3.03 o 
   6   0  13       20.26       22.11      3.11 o 
   7   0  13       37.71       44.32      4.01 o 
   8   0  13        0.34        1.79      1.69 o 
   0   1  13     1230.71     1400.10     65.22 o 
   1   1  13      161.43      153.17      3.13 o 
   2   1  13       69.49       65.61      1.86 o 
   3   1  13      120.63      118.55      4.14 o 
   4   1  13      324.93      307.70     14.37 o 
   5   1  13        7.91        8.56      1.38 o 
   6   1  13       62.79       61.20      3.44 o 
   7   1  13        3.45        2.71      1.11 o 
   8   1  13        7.84        8.99      1.63 o 
   0   2  13      104.92      103.58      5.13 o 
   1   2  13      671.38      683.61     20.12 o 
   2   2  13       60.02       64.09      1.98 o 
   3   2  13      202.82      192.03      4.84 o 
   4   2  13      358.75      334.16     10.85 o 
   5   2  13       10.87       11.23      1.40 o 
   6   2  13       18.47       20.51      1.69 o 
   7   2  13       43.64       42.25      2.75 o 
   8   2  13        4.00        4.83      1.54 o 
   0   3  13       64.13       69.10      2.60 o 
   1   3  13        6.11        5.29      0.75 o 
   2   3  13      112.24      108.30      2.51 o 
   3   3  13      196.52      178.55      4.22 o 
   4   3  13       15.79       16.71      1.64 o 
   5   3  13       91.81       79.30      3.00 o 
   6   3  13       36.36       32.48      2.40 o 
   7   3  13        3.90        4.55      1.39 o 
   8   3  13        9.23        9.78      2.00 o 
   0   4  13        1.40        0.32      0.67 o 
   1   4  13       58.47       56.53      1.94 o 
   2   4  13      221.92      216.73      4.31 o 
   3   4  13       96.30       88.22      3.16 o 
   4   4  13      142.63      121.24      5.42 o 
   5   4  13       37.64       32.42      2.50 o 
   6   4  13       42.19       39.73      2.92 o 
   7   4  13        3.20        2.20      1.20 o 
   0   5  13       24.55       25.18      1.90 o 
   1   5  13      406.03      406.72      5.32 o 
   2   5  13      226.67      212.62      4.87 o 
   3   5  13      309.08      289.29      9.41 o 
   4   5  13      116.66      109.27      4.70 o 
   5   5  13       59.72       53.82      2.94 o 
   6   5  13       46.48       45.85      3.10 o 
   7   5  13       38.46       43.71      2.98 o 
   0   6  13       75.70       79.22      3.66 o 
   1   6  13        4.19        4.68      1.19 o 
   2   6  13       72.05       67.84      2.57 o 
   3   6  13      106.44      103.84      3.13 o 
   4   6  13       29.76       28.29      2.09 o 
   5   6  13       31.06       28.12      2.41 o 
   6   6  13       28.50       30.41      2.66 o 
   7   6  13       28.09       33.44      3.01 o 
   0   7  13       81.76       80.37      4.78 o 
   1   7  13       35.93       37.19      2.19 o 
   2   7  13       21.08       22.04      1.84 o 
   3   7  13        9.28        8.29      1.46 o 
   4   7  13       26.66       30.91      2.47 o 
   5   7  13       44.55       45.74      3.29 o 
   6   7  13       13.55       15.10      2.70 o 
   0   8  13       77.18       68.04      3.90 o 
   1   8  13       10.26       10.75      1.43 o 
   2   8  13      109.57      113.59      3.46 o 
   3   8  13        9.43        9.22      1.77 o 
   4   8  13        4.28        3.73      1.47 o 
   5   8  13       34.44       38.14      3.34 o 
   6   8  13        5.29        6.67      2.22 o 
   0   9  13        0.15        1.20      2.10 o 
   1   9  13       21.60       20.64      2.09 o 
   2   9  13       24.18       20.37      2.15 o 
   3   9  13       18.85       20.56      2.42 o 
   4   9  13        2.85        3.53      1.46 o 
   5   9  13        5.73        6.09      1.71 o 
   0  10  13       17.61       18.79      3.52 o 
   1  10  13        3.79        4.05      1.38 o 
   2  10  13       49.99       48.71      3.54 o 
   3  10  13        5.56        6.48      1.95 o 
   4  10  13        2.32        4.06      1.99 o 
   0  11  13       15.30       17.43      3.52 o 
   1  11  13       15.23       16.74      2.39 o 
   2  11  13        0.11        1.46      1.29 o 
   3  11  13       14.11       13.75      2.27 o 
   0  12  13        2.24        3.81      2.49 o 
   0   0  14       34.69       34.56      4.30 o 
   1   0  14      530.93      562.29     31.85 o 
   2   0  14      118.30      125.39     12.66 o 
   3   0  14      531.20      532.59     48.08 o 
   4   0  14      417.27      438.97     30.90 o 
   5   0  14       22.64       20.85      2.60 o 
   6   0  14      189.20      160.89     13.85 o 
   7   0  14       29.37       30.88      3.44 o 
   8   0  14        1.95        2.44      1.95 o 
   0   1  14       62.71       60.32      2.55 o 
   1   1  14        6.80        8.93      1.03 o 
   2   1  14        7.85        9.65      1.07 o 
   3   1  14      168.15      158.85      6.20 o 
   4   1  14       47.39       49.89      2.16 o 
   5   1  14       19.62       18.74      1.81 o 
   6   1  14       20.72       19.26      1.94 o 
   7   1  14        3.10        3.55      1.16 o 
   8   1  14        0.05        1.82      1.24 o 
   0   2  14      702.44      717.27     43.60 o 
   1   2  14      152.23      172.84      4.62 o 
   2   2  14        7.62        7.77      1.00 o 
   3   2  14      159.66      141.60      3.12 o 
   4   2  14       61.38       57.04      2.78 o 
   5   2  14       61.46       57.62      3.24 o 
   6   2  14       18.96       18.18      1.77 o 
   7   2  14        7.09        7.70      1.48 o 
   0   3  14       55.56       60.50      2.55 o 
   1   3  14       54.66       56.85      1.90 o 
   2   3  14      166.72      165.66      3.34 o 
   3   3  14       36.39       37.69      1.89 o 
   4   3  14      124.42      113.61      3.35 o 
   5   3  14       18.71       20.44      1.89 o 
   6   3  14       12.58       11.13      1.72 o 
   7   3  14       11.62       15.06      1.83 o 
   0   4  14      127.92      127.69      3.61 o 
   1   4  14       91.89       94.00      2.44 o 
   2   4  14      754.83      670.28     39.48 o 
   3   4  14      158.35      143.39      4.56 o 
   4   4  14      125.83      108.91      5.41 o 
   5   4  14       30.86       29.43      2.43 o 
   6   4  14       10.27       11.20      1.77 o 
   7   4  14       17.93       21.69      2.42 o 
   0   5  14       79.79       75.04      3.55 o 
   1   5  14      174.69      158.44      4.89 o 
   2   5  14      162.23      150.99      3.30 o 
   3   5  14      115.62      103.88      3.17 o 
   4   5  14       36.24       33.29      2.21 o 
   5   5  14       96.74       90.52      3.95 o 
   6   5  14        8.39        8.68      1.64 o 
   7   5  14       12.34       12.38      1.82 o 
   0   6  14       23.87       21.95      2.48 o 
   1   6  14      229.10      233.71      4.94 o 
   2   6  14       40.22       41.90      2.23 o 
   3   6  14        8.44        7.70      1.46 o 
   4   6  14       25.65       24.54      2.00 o 
   5   6  14       28.09       34.80      2.73 o 
   6   6  14       16.30       13.07      1.92 o 
   0   7  14        0.48        1.02      1.21 o 
   1   7  14      150.74      141.12      3.70 o 
   2   7  14       68.75       66.80      2.71 o 
   3   7  14       97.40      102.45      3.69 o 
   4   7  14       34.04       33.45      2.62 o 
   5   7  14        0.47        0.95      1.19 o 
   6   7  14        0.53        0.44      1.61 o 
   0   8  14       48.63       42.09      4.20 o 
   1   8  14       15.25       14.35      1.63 o 
   2   8  14       39.35       40.89      2.41 o 
   3   8  14        2.42        3.94      1.48 o 
   4   8  14        9.46       11.70      1.97 o 
   5   8  14       22.86       25.58      3.20 o 
   0   9  14        1.55        3.10      2.19 o 
   1   9  14        4.41        5.53      1.40 o 
   2   9  14       12.13        9.06      1.61 o 
   3   9  14        4.15        5.91      1.61 o 
   4   9  14       13.51       16.97      2.35 o 
   5   9  14        2.46        3.99      1.59 o 
   0  10  14       39.17       36.64      8.00 o 
   1  10  14        5.82        5.15      1.67 o 
   2  10  14        4.18        4.92      1.96 o 
   3  10  14       18.00       20.72      3.10 o 
   4  10  14       20.32       28.13      3.53 o 
   0  11  14        2.05        1.84      2.25 o 
   1  11  14        4.56        3.84      1.71 o 
   2  11  14        0.55        0.18      1.39 o 
   1   0  15       47.25       51.13      5.82 o 
   2   0  15        4.50        5.42      1.48 o 
   3   0  15      450.40      413.32     36.45 o 
   4   0  15      414.52      392.61     35.69 o 
   5   0  15        9.71       12.77      2.37 o 
   6   0  15        6.30        5.40      1.92 o 
   7   0  15       16.49       17.25      2.68 o 
   0   1  15       23.96       26.31      1.94 o 
   1   1  15       58.78       54.67      1.97 o 
   2   1  15      109.70      104.36      3.15 o 
   3   1  15      399.67      410.59     17.18 o 
   4   1  15      101.24       88.07      4.16 o 
   5   1  15       30.67       27.19      2.21 o 
   6   1  15       28.02       25.95      2.23 o 
   7   1  15       57.89       56.10      3.63 o 
   0   2  15        2.10        1.00      0.92 o 
   1   2  15       48.06       53.61      1.78 o 
   2   2  15      203.39      190.72      5.33 o 
   3   2  15      190.94      192.38      4.13 o 
   4   2  15      111.17      105.44      3.61 o 
   5   2  15       23.05       24.49      1.97 o 
   6   2  15       11.85       14.59      1.81 o 
   7   2  15       67.30       66.95      3.47 o 
   0   3  15     1285.27     1365.34     41.78 o 
   1   3  15      303.55      294.83      6.24 o 
   2   3  15      581.81      558.60     14.20 o 
   3   3  15      242.88      226.93      6.13 o 
   4   3  15        2.00        1.86      1.01 o 
   5   3  15       30.80       31.72      2.28 o 
   6   3  15        7.79        9.18      1.69 o 
   7   3  15       20.21       22.79      2.39 o 
   0   4  15       35.29       39.62      2.37 o 
   1   4  15      206.01      196.66      7.60 o 
   2   4  15      139.76      134.96      3.81 o 
   3   4  15       27.00       26.35      1.99 o 
   4   4  15       68.24       65.37      3.00 o 
   5   4  15        5.64        5.41      1.39 o 
   6   4  15       17.36       21.19      2.28 o 
   7   4  15       37.25       44.33      3.32 o 
   0   5  15      150.36      174.35      5.41 o 
   1   5  15       20.20       19.84      1.61 o 
   2   5  15      106.84       98.56      3.34 o 
   3   5  15       59.45       54.60      2.42 o 
   4   5  15        2.40        1.30      0.99 o 
   5   5  15       63.97       57.99      3.01 o 
   6   5  15        5.43        5.44      1.44 o 
   7   5  15        8.36        4.81      1.41 o 
   0   6  15       20.97       20.86      2.50 o 
   1   6  15      181.60      176.18      4.43 o 
   2   6  15      223.98      204.96      5.94 o 
   3   6  15       26.75       27.29      2.33 o 
   4   6  15       56.09       52.15      2.49 o 
   5   6  15       36.83       37.32      2.81 o 
   6   6  15       12.13       11.90      1.82 o 
   0   7  15       17.50       17.75      2.92 o 
   1   7  15      126.95      129.95      3.95 o 
   2   7  15       17.10       13.48      1.75 o 
   3   7  15        1.13        1.49      1.12 o 
   4   7  15       66.86       68.96      3.27 o 
   5   7  15       35.44       42.39      3.43 o 
   6   7  15        1.75        3.77      2.04 o 
   0   8  15        0.76        1.05      1.67 o 
   1   8  15       21.55       25.26      2.10 o 
   2   8  15       12.91       14.15      1.77 o 
   3   8  15        1.99        3.10      1.17 o 
   4   8  15        8.51        8.96      1.85 o 
   5   8  15        3.34        6.19      1.98 o 
   0   9  15        0.00        0.68      1.21 o 
   1   9  15       11.73       10.73      1.70 o 
   2   9  15        3.24        3.28      1.42 o 
   3   9  15        3.79        4.84      1.55 o 
   4   9  15        9.48       11.57      1.97 o 
   0  10  15       13.77        9.78      3.03 o 
   1  10  15        0.77        1.64      1.42 o 
   2  10  15        8.84        9.73      2.29 o 
   3  10  15        4.47        1.75      1.68 o 
   0  11  15        0.59        1.29      2.13 o 
   1  11  15       31.44       36.63      3.55 o 
   2  11  15       25.45       29.65      3.15 o 
   0   0  16        3.90        8.23      2.65 o 
   1   0  16       22.10       25.17      2.85 o 
   2   0  16       72.29       75.35      7.18 o 
   3   0  16        1.83        4.36      1.70 o 
   4   0  16        1.32        2.94      1.60 o 
   5   0  16        0.00        0.15      1.28 o 
   6   0  16      126.72      123.48     17.17 o 
   7   0  16        0.05        0.27      1.47 o 
   0   1  16       62.45       64.77      2.80 o 
   1   1  16      114.38      115.37      2.79 o 
   2   1  16      349.26      338.45      7.38 o 
   3   1  16      524.96      516.30     24.55 o 
   4   1  16       77.94       79.87      3.97 o 
   5   1  16        9.83       10.74      1.60 o 
   6   1  16       31.08       36.61      2.65 o 
   7   1  16       23.77       24.94      2.31 o 
   0   2  16      184.40      173.40      7.46 o 
   1   2  16       85.59       84.87      2.97 o 
   2   2  16      185.76      173.21      5.30 o 
   3   2  16        2.46        1.04      0.98 o 
   4   2  16       41.96       42.52      2.43 o 
   5   2  16       89.20       86.77      4.05 o 
   6   2  16       37.74       36.88      2.88 o 
   7   2  16        1.52        4.27      1.35 o 
   0   3  16       83.92       75.75      3.93 o 
   1   3  16      186.69      185.40      3.55 o 
   2   3  16       25.41       25.13      1.86 o 
   3   3  16      202.15      191.59      4.28 o 
   4   3  16       11.21       10.60      1.48 o 
   5   3  16       93.01       85.35      3.59 o 
   6   3  16        0.17        1.56      1.15 o 
   7   3  16       29.64       30.70      3.35 o 
   0   4  16       39.81       47.17      2.60 o 
   1   4  16      302.85      279.59      4.37 o 
   2   4  16       46.88       42.71      2.18 o 
   3   4  16       94.37       87.47      3.00 o 
   4   4  16       22.32       25.19      2.32 o 
   5   4  16       14.57       14.08      1.85 o 
   6   4  16        7.20        6.67      1.57 o 
   7   4  16        9.47       15.42      2.09 o 
   0   5  16      105.87      105.81      4.36 o 
   1   5  16        7.53        6.68      1.20 o 
   2   5  16       84.45       77.22      3.11 o 
   3   5  16      103.55       97.14      3.20 o 
   4   5  16        0.31        1.32      1.10 o 
   5   5  16        1.83        2.35      1.07 o 
   6   5  16        0.46        2.30      1.17 o 
   0   6  16      147.63      136.59      6.40 o 
   1   6  16       55.13       53.50      2.73 o 
   2   6  16       44.41       45.01      2.69 o 
   3   6  16        1.30        1.37      1.06 o 
   4   6  16       92.89       88.31      4.12 o 
   5   6  16       12.93       14.67      1.86 o 
   6   6  16        8.36       12.26      1.90 o 
   0   7  16        0.59       -0.43      1.54 o 
   1   7  16        9.27       10.19      1.62 o 
   2   7  16        2.30        3.97      1.20 o 
   3   7  16        3.92        3.24      1.24 o 
   4   7  16        0.03        0.13      1.06 o 
   5   7  16       25.57       28.49      2.82 o 
   0   8  16        7.84        6.16      2.08 o 
   1   8  16       17.38       17.17      1.79 o 
   2   8  16        6.53        5.91      1.36 o 
   3   8  16       17.39       18.04      2.05 o 
   4   8  16       19.06       23.66      2.68 o 
   5   8  16        9.91       11.72      2.48 o 
   0   9  16        3.12        1.50      1.42 o 
   1   9  16       12.54        9.94      1.99 o 
   2   9  16        1.22        1.41      1.32 o 
   3   9  16       20.10       21.30      2.59 o 
   4   9  16        0.95        3.72      1.58 o 
   0  10  16       17.79       17.36      3.64 o 
   1  10  16        4.36        4.52      1.67 o 
   2  10  16        0.28       -0.13      1.67 o 
   3  10  16        4.11        4.07      1.94 o 
   0  11  16       12.25       12.17      3.16 o 
   1   0  17        0.10       -0.23      1.07 o 
   2   0  17      190.27      180.73     13.63 o 
   3   0  17        0.35        3.45      1.64 o 
   4   0  17        0.32        0.79      1.32 o 
   5   0  17        0.02       -0.03      1.43 o 
   6   0  17       16.38       21.67      4.07 o 
   7   0  17        0.36        2.51      1.75 o 
   0   1  17        5.21        4.97      1.26 o 
   1   1  17        3.39        2.71      0.97 o 
   2   1  17       88.88       80.08      2.81 o 
   3   1  17      304.78      259.40     12.04 o 
   4   1  17       73.83       64.64      2.76 o 
   5   1  17       95.31       99.96      5.69 o 
   6   1  17       18.11       17.48      1.96 o 
   7   1  17       53.00       59.83      3.21 o 
   0   2  17      336.58      324.34     13.11 o 
   1   2  17      120.20      114.49      3.03 o 
   2   2  17       10.67       11.60      1.43 o 
   3   2  17      540.64      500.21     15.16 o 
   4   2  17       56.58       51.41      2.62 o 
   5   2  17       11.04       12.08      1.64 o 
   6   2  17       21.47       25.41      2.44 o 
   7   2  17       30.01       38.52      3.50 o 
   0   3  17      107.71      106.58      3.67 o 
   1   3  17       86.29       83.83      2.54 o 
   2   3  17       69.21       70.28      2.65 o 
   3   3  17      206.74      187.29      5.27 o 
   4   3  17       35.57       34.48      2.38 o 
   5   3  17       18.71       18.83      2.15 o 
   6   3  17       23.73       22.60      2.43 o 
   7   3  17       15.06       15.03      2.15 o 
   0   4  17      179.06      174.78      4.64 o 
   1   4  17      205.90      183.29      4.08 o 
   2   4  17      122.82      119.73      4.05 o 
   3   4  17       66.82       67.51      2.74 o 
   4   4  17       15.34       14.11      1.84 o 
   5   4  17        7.99        6.99      1.47 o 
   6   4  17       26.54       27.24      2.62 o 
   0   5  17      147.95      164.29      7.52 o 
   1   5  17      218.47      203.10      4.84 o 
   2   5  17       58.10       56.29      2.72 o 
   3   5  17       22.08       19.69      1.88 o 
   4   5  17        9.58        9.40      1.60 o 
   5   5  17       14.20       16.19      1.99 o 
   6   5  17        4.58        5.51      1.38 o 
   0   6  17        2.85        3.56      1.86 o 
   1   6  17        2.82        1.52      1.11 o 
   2   6  17        9.19        8.66      1.45 o 
   3   6  17       14.80       16.72      1.93 o 
   4   6  17       19.76       21.66      2.53 o 
   5   6  17       14.09       14.82      2.08 o 
   6   6  17       22.11       25.21      2.55 o 
   0   7  17        0.28       -0.28      1.58 o 
   1   7  17        3.09        5.07      1.28 o 
   2   7  17        2.55        3.09      1.22 o 
   3   7  17        6.17        7.83      1.57 o 
   4   7  17       36.79       43.80      3.46 o 
   5   7  17        2.94        6.79      1.72 o 
   0   8  17       24.67       25.06      3.63 o 
   1   8  17       10.68        9.27      1.60 o 
   2   8  17        0.80        2.09      1.09 o 
   3   8  17        1.11        0.39      1.12 o 
   4   8  17       33.30       40.39      3.43 o 
   0   9  17       12.13       11.29      2.24 o 
   1   9  17       16.50       20.89      2.56 o 
   2   9  17        6.96        7.04      1.79 o 
   3   9  17        3.75        1.38      1.80 o 
   0  10  17        2.64        0.64      2.30 o 
   1  10  17       34.90       38.23      3.53 o 
   2  10  17        2.96        2.11      2.06 o 
   0   0  18        6.99        4.66      2.29 o 
   1   0  18       81.36       74.23      4.72 o 
   2   0  18       12.75       10.56      2.02 o 
   3   0  18      320.59      316.74     29.14 o 
   4   0  18       49.59       45.47      4.66 o 
   5   0  18       65.66       59.07      4.94 o 
   6   0  18       70.75       75.51      5.11 o 
   7   0  18       34.45       45.61      7.95 o 
   0   1  18       20.15       26.88      3.35 o 
   1   1  18       75.19       75.28      2.72 o 
   2   1  18      101.98      102.51      3.23 o 
   3   1  18      104.45      108.40      4.47 o 
   4   1  18       28.05       26.98      2.21 o 
   5   1  18       10.22        9.26      1.58 o 
   6   1  18       10.04       12.09      1.70 o 
   7   1  18       11.50       14.52      1.81 o 
   0   2  18        4.37        5.16      1.39 o 
   1   2  18       12.26       11.65      1.32 o 
   2   2  18       97.19       87.66      3.70 o 
   3   2  18       65.06       59.19      2.68 o 
   4   2  18       51.22       48.64      2.70 o 
   5   2  18       19.53       23.80      2.18 o 
   6   2  18       22.82       25.87      2.56 o 
   0   3  18       92.06       92.48      4.46 o 
   1   3  18       23.49       24.46      1.75 o 
   2   3  18       43.28       41.52      2.29 o 
   3   3  18       92.20       86.83      3.83 o 
   4   3  18       38.74       37.80      2.50 o 
   5   3  18       25.34       25.31      2.49 o 
   6   3  18        2.64        3.40      1.29 o 
   0   4  18      372.94      342.45     10.40 o 
   1   4  18       88.44       75.46      2.53 o 
   2   4  18       28.47       27.95      2.29 o 
   3   4  18       33.14       34.89      2.64 o 
   4   4  18        3.41        3.82      1.31 o 
   5   4  18        7.61        6.82      1.41 o 
   6   4  18        1.60        1.99      1.19 o 
   0   5  18       26.96       25.18      3.52 o 
   1   5  18        5.96        4.66      1.31 o 
   2   5  18       56.28       55.88      2.78 o 
   3   5  18       10.80       11.60      1.54 o 
   4   5  18        8.96        7.93      1.49 o 
   5   5  18       13.90       14.49      1.88 o 
   6   5  18        1.09        2.06      1.24 o 
   0   6  18        2.68        4.83      1.99 o 
   1   6  18       26.84       32.06      2.47 o 
   2   6  18        3.74        3.98      1.22 o 
   3   6  18        0.06        0.75      1.05 o 
   4   6  18       16.16       12.76      2.08 o 
   5   6  18        3.04        2.89      1.39 o 
   0   7  18        1.71        2.21      1.82 o 
   1   7  18       18.02       16.75      1.89 o 
   2   7  18        7.10        7.83      1.47 o 
   3   7  18       41.55       45.45      3.01 o 
   4   7  18        2.31        3.85      1.45 o 
   5   7  18       25.03       29.40      3.08 o 
   0   8  18        4.78        4.34      2.15 o 
   1   8  18        1.43        0.14      1.12 o 
   2   8  18       10.72       11.35      1.74 o 
   3   8  18        3.29        2.02      1.16 o 
   4   8  18        7.87        7.43      2.20 o 
   0   9  18        3.78        3.53      1.68 o 
   1   9  18        0.82        0.15      1.06 o 
   2   9  18        9.01       10.80      2.57 o 
   3   9  18        3.75        4.45      1.50 o 
   0  10  18        0.19        0.86      1.91 o 
   1  10  18        7.69        5.64      2.50 o 
   1   0  19       41.82       44.11      4.10 o 
   2   0  19       34.75       34.35      3.78 o 
   3   0  19        0.02        2.15      1.53 o 
   4   0  19        5.71        5.65      1.88 o 
   5   0  19       51.15       59.77      4.40 o 
   6   0  19       33.98       41.82      4.22 o 
   0   1  19        0.90       -0.06      1.29 o 
   1   1  19       75.71       69.11      2.94 o 
   2   1  19       93.68       92.49      3.42 o 
   3   1  19      305.64      283.08     10.34 o 
   4   1  19       87.94       81.42      5.04 o 
   5   1  19        2.16        3.04      1.24 o 
   6   1  19       30.45       31.24      2.60 o 
   0   2  19       32.33       27.73      2.35 o 
   1   2  19       87.80       80.57      2.64 o 
   2   2  19      105.55       97.48      3.90 o 
   3   2  19       55.39       56.75      2.68 o 
   4   2  19        2.49        1.97      1.04 o 
   5   2  19        3.59        4.85      1.37 o 
   6   2  19       21.94       23.90      3.02 o 
   0   3  19        0.04       -0.42      1.05 o 
   1   3  19        3.37        1.45      0.88 o 
   2   3  19       82.80       81.46      2.98 o 
   3   3  19       64.02       64.52      2.79 o 
   4   3  19       23.66       21.42      2.28 o 
   5   3  19        3.85        6.20      1.47 o 
   6   3  19       19.35       20.54      2.30 o 
   0   4  19        0.78       -0.35      1.11 o 
   1   4  19        6.04        6.33      1.23 o 
   2   4  19       82.17       76.21      3.27 o 
   3   4  19       26.54       27.15      2.43 o 
   4   4  19        7.77        7.52      1.62 o 
   5   4  19        5.70        5.97      1.40 o 
   6   4  19        5.97        8.35      1.61 o 
   0   5  19       70.56       67.97      4.90 o 
   1   5  19        6.30        6.04      1.41 o 
   2   5  19       26.95       28.69      2.75 o 
   3   5  19       53.98       53.36      2.92 o 
   4   5  19        5.12        6.70      1.51 o 
   5   5  19       28.74       31.19      3.57 o 
   0   6  19        2.41        3.91      2.06 o 
   1   6  19       27.38       28.44      2.39 o 
   2   6  19        9.23       11.18      1.68 o 
   3   6  19       42.81       39.43      3.13 o 
   4   6  19       38.22       41.74      3.48 o 
   5   6  19        0.38        0.25      1.28 o 
   0   7  19        0.03        1.29      1.82 o 
   1   7  19       26.05       26.04      3.06 o 
   2   7  19       20.34       21.20      2.21 o 
   3   7  19       14.80       14.27      1.87 o 
   4   7  19        0.85        2.77      1.51 o 
   0   8  19        6.29        3.34      2.01 o 
   1   8  19        0.99        0.45      1.20 o 
   2   8  19        1.91        2.68      1.24 o 
   3   8  19        9.53        9.80      1.75 o 
   0   9  19        0.27        2.17      2.10 o 
   1   9  19        1.84        0.60      1.69 o 
   2   9  19        8.58       12.01      2.33 o 
   0   0  20      151.61      138.16      9.23 o 
   1   0  20      109.87       96.89      5.59 o 
   2   0  20       44.52       41.60      4.36 o 
   3   0  20       43.23       42.88      4.70 o 
   4   0  20      140.37      135.82     14.51 o 
   5   0  20       18.85       17.42      2.88 o 
   6   0  20        0.31        3.78      1.86 o 
   0   1  20        0.21        0.91      1.49 o 
   1   1  20       17.45       15.96      1.83 o 
   2   1  20       16.24       15.89      1.85 o 
   3   1  20      128.40      118.53      6.18 o 
   4   1  20       13.90       15.03      1.94 o 
   5   1  20       14.20       17.96      2.04 o 
   6   1  20        2.71        3.79      1.24 o 
   0   2  20       51.11       35.60      2.71 o 
   1   2  20      102.13       86.60      3.38 o 
   2   2  20        7.00        8.83      1.43 o 
   3   2  20       15.56       14.60      1.75 o 
   4   2  20        6.38        6.60      1.34 o 
   5   2  20       18.61       19.29      2.17 o 
   6   2  20        7.25        6.57      1.75 o 
   0   3  20        0.28        1.81      1.45 o 
   1   3  20       34.35       31.29      2.42 o 
   2   3  20       10.78       15.07      1.67 o 
   3   3  20       85.13       72.82      3.01 o 
   4   3  20       20.18       17.78      2.12 o 
   5   3  20       12.11       11.01      1.78 o 
   6   3  20        9.58        8.86      1.86 o 
   0   4  20        0.59        3.17      1.48 o 
   1   4  20       35.47       39.26      2.60 o 
   2   4  20       91.10       91.82      3.62 o 
   3   4  20        4.00        3.68      1.24 o 
   4   4  20       19.27       21.13      2.28 o 
   5   4  20        2.75        3.51      1.34 o 
   0   5  20        0.26       -0.55      1.51 o 
   1   5  20       14.22       17.57      2.20 o 
   2   5  20       57.83       58.15      3.45 o 
   3   5  20       78.88       72.88      5.28 o 
   4   5  20       15.38       17.88      2.14 o 
   5   5  20        7.40       11.01      1.77 o 
   0   6  20       51.58       54.08      4.74 o 
   1   6  20        7.00        4.80      1.95 o 
   2   6  20        2.85        2.79      1.27 o 
   3   6  20       32.46       29.76      2.96 o 
   4   6  20        6.11       10.79      2.00 o 
   0   7  20       11.14       10.19      2.56 o 
   1   7  20        2.78        1.53      1.91 o 
   2   7  20       10.65       10.10      1.71 o 
   3   7  20       30.01       28.55      2.59 o 
   4   7  20       20.22       19.73      2.65 o 
   0   8  20       32.40       34.10      4.48 o 
   1   8  20       37.36       42.26      3.50 o 
   2   8  20       13.40       16.14      2.24 o 
   3   8  20       21.09       20.37      2.31 o 
   0   9  20       19.25       26.32      5.71 o 
   1   9  20        3.23        2.53      1.48 o 
   1   0  21        0.30        2.14      1.58 o 
   2   0  21        1.52        1.19      1.55 o 
   3   0  21       56.33       57.53      4.16 o 
   4   0  21        4.09        6.29      1.91 o 
   5   0  21        5.11        4.53      1.81 o 
   0   1  21        7.43       10.52      2.55 o 
   1   1  21        0.74        0.79      1.08 o 
   2   1  21       32.88       33.79      2.92 o 
   3   1  21       63.33       61.45      3.28 o 
   4   1  21       24.82       22.83      2.30 o 
   5   1  21       11.02       10.17      1.76 o 
   0   2  21       75.86       60.42      3.76 o 
   1   2  21       41.19       41.49      2.49 o 
   2   2  21        7.46        9.02      1.42 o 
   3   2  21       32.51       33.47      2.47 o 
   4   2  21       56.79       53.74      3.16 o 
   5   2  21        0.13        0.73      1.14 o 
   0   3  21        0.13        0.83      1.42 o 
   1   3  21        5.55        7.22      1.30 o 
   2   3  21        4.88        4.07      1.08 o 
   3   3  21       11.74       11.33      1.79 o 
   4   3  21       40.13       40.11      3.06 o 
   5   3  21       44.01       47.12      3.85 o 
   0   4  21       21.95       24.39      3.68 o 
   1   4  21        1.29        0.91      0.98 o 
   2   4  21       13.63       13.41      1.85 o 
   3   4  21       17.74       18.60      2.18 o 
   4   4  21        8.01        7.34      1.50 o 
   5   4  21       25.09       27.12      4.09 o 
   0   5  21        2.76        2.78      1.99 o 
   1   5  21        7.33        6.59      1.87 o 
   2   5  21       10.18       11.69      1.98 o 
   3   5  21        0.26        0.82      1.23 o 
   4   5  21        2.62        7.35      1.71 o 
   0   6  21        0.93        2.21      1.92 o 
   1   6  21        5.89        6.45      1.71 o 
   2   6  21       32.48       33.43      2.78 o 
   3   6  21        5.42        8.20      1.72 o 
   4   6  21       12.03       14.21      2.69 o 
   0   7  21       15.60       15.97      3.32 o 
   1   7  21       21.75       17.41      2.60 o 
   2   7  21      107.00      114.68      6.91 o 
   3   7  21        3.52        3.24      1.65 o 
   0   8  21        1.75       -0.96      1.86 o 
   1   8  21        5.70       10.02      1.88 o 
   2   8  21        9.22       10.80      1.99 o 
   0   0  22      182.38      134.04      9.60 o 
   1   0  22       40.85       36.49      4.27 o 
   2   0  22        0.07        2.41      1.71 o 
   3   0  22        3.77        4.74      2.00 o 
   4   0  22       19.08       21.33      3.07 o 
   5   0  22        2.64        1.73      1.60 o 
   0   1  22       38.07       34.33      4.17 o 
   1   1  22       35.18       33.00      2.87 o 
   2   1  22        3.57        3.96      1.23 o 
   3   1  22        4.27        4.51      1.27 o 
   4   1  22        5.29        5.24      1.41 o 
   5   1  22       11.82       14.45      1.96 o 
   0   2  22        0.00        1.47      1.68 o 
   1   2  22       19.87       22.58      2.20 o 
   2   2  22        0.89        1.44      1.07 o 
   3   2  22        1.24        1.46      1.15 o 
   4   2  22        1.96        4.69      1.34 o 
   5   2  22        1.00        0.91      1.35 o 
   0   3  22        4.72        2.96      1.59 o 
   1   3  22       63.69       63.36      2.77 o 
   2   3  22        6.64        7.91      1.38 o 
   3   3  22        6.31        7.08      1.63 o 
   4   3  22       12.60       12.21      1.94 o 
   5   3  22       10.63       10.67      1.99 o 
   0   4  22       27.19       34.16      4.30 o 
   1   4  22       43.15       40.77      3.21 o 
   2   4  22       26.02       27.43      2.68 o 
   3   4  22       57.08       60.96      3.38 o 
   4   4  22       17.02       17.88      2.22 o 
   0   5  22        0.00        0.34      1.67 o 
   1   5  22        4.44        3.69      1.53 o 
   2   5  22       20.81       27.00      2.81 o 
   3   5  22       28.32       32.69      3.12 o 
   4   5  22        8.84        8.85      1.97 o 
   0   6  22        3.47        4.22      2.37 o 
   1   6  22       10.31       11.89      2.30 o 
   2   6  22        3.98        7.50      1.54 o 
   3   6  22        6.70        8.35      1.93 o 
   0   7  22       42.72       45.47      5.17 o 
   1   7  22       31.25       34.19      3.63 o 
   2   7  22        4.64       10.43      1.97 o 
   0   8  22       18.84       25.14      4.16 o 
   1   0  23        2.45        5.12      1.99 o 
   2   0  23       15.08       18.14      3.38 o 
   3   0  23        0.76       -0.06      2.93 o 
   4   0  23       20.34       20.19      3.55 o 
   5   0  23        5.51        5.28      1.70 o 
   0   1  23       14.19       16.31      2.97 o 
   1   1  23        0.10        1.13      1.20 o 
   2   1  23        3.19        4.71      1.37 o 
   3   1  23       24.40       28.43      2.60 o 
   4   1  23        9.66       10.92      1.71 o 
   0   2  23        5.32        4.10      2.06 o 
   1   2  23       84.90       83.80      3.88 o 
   2   2  23       26.66       29.02      2.55 o 
   3   2  23       18.86       23.72      2.33 o 
   4   2  23       12.74       14.83      1.96 o 
   0   3  23       38.00       38.15      3.61 o 
   1   3  23       28.24       32.27      2.41 o 
   2   3  23       11.33       11.80      1.81 o 
   3   3  23        0.93        1.35      1.24 o 
   4   3  23       25.64       25.76      2.57 o 
   0   4  23        0.05       -1.14      1.66 o 
   1   4  23       18.47       14.38      2.45 o 
   2   4  23        1.18        1.99      1.21 o 
   3   4  23        1.29        1.71      1.26 o 
   4   4  23       52.50       56.14      3.66 o 
   0   5  23        1.39       -0.47      1.69 o 
   1   5  23        3.58        3.55      1.68 o 
   2   5  23       12.42       15.90      2.35 o 
   3   5  23        5.39        6.58      1.73 o 
   0   6  23       33.31       45.53      7.31 o 
   1   6  23       61.80       71.04      4.57 o 
   2   6  23        9.63       13.67      2.48 o 
   0   7  23        5.10        5.30      3.02 o 
   1   7  23        7.28        6.58      2.08 o 
   0   0  24        2.57        8.78      3.38 o 
   1   0  24       14.54       14.96      3.00 o 
   2   0  24       10.18       11.54      2.53 o 
   3   0  24       13.15       11.91      3.25 o 
   4   0  24        0.75       -0.97      1.60 o 
   0   1  24        0.73        1.46      1.82 o 
   1   1  24       10.59       14.27      2.05 o 
   2   1  24        2.45        4.04      1.34 o 
   3   1  24        3.93        5.83      1.42 o 
   4   1  24        1.06        4.45      1.30 o 
   0   2  24       18.23       16.42      3.20 o 
   1   2  24        7.83        8.20      1.65 o 
   2   2  24       43.36       47.99      3.22 o 
   3   2  24        7.46        8.25      1.58 o 
   4   2  24        7.01        8.78      1.73 o 
   0   3  24       22.86       20.76      3.33 o 
   1   3  24       29.59       27.15      2.79 o 
   2   3  24        6.42        8.96      1.55 o 
   3   3  24       17.96       19.00      2.91 o 
   0   4  24        0.84        3.11      2.38 o 
   1   4  24       12.55       10.28      2.11 o 
   2   4  24        7.94       10.02      2.06 o 
   3   4  24        0.16        0.57      1.10 o 
   0   5  24       10.95       15.00      4.21 o 
   1   5  24        5.50        6.01      1.99 o 
   2   5  24       18.18       18.00      2.89 o 
   0   6  24        8.72        9.51      3.57 o 
   1   6  24        4.96        4.58      1.80 o 
   1   0  25       48.35       43.85      4.90 o 
   2   0  25        0.78        3.73      1.90 o 
   3   0  25        3.48        7.36      2.25 o 
   0   1  25       15.07       18.54      3.33 o 
   1   1  25        7.69        9.80      1.84 o 
   2   1  25       14.73       17.83      2.29 o 
   3   1  25        3.00        5.34      1.72 o 
   0   2  25        3.83        6.87      2.26 o 
   1   2  25       13.98       14.37      2.05 o 
   2   2  25       22.76       27.52      2.54 o 
   3   2  25        5.27        7.32      1.40 o 
   0   3  25        8.64        9.46      2.37 o 
   1   3  25       11.67       13.51      2.30 o 
   2   3  25        8.56        8.13      1.68 o 
   3   3  25        2.60        4.67      1.69 o 
   0   4  25       12.34       12.25      3.57 o 
   1   4  25       17.57       24.05      3.21 o 
   2   4  25       24.98       27.85      3.46 o 
   0   5  25        0.60       -3.29      2.19 o 
   1   5  25       16.18       15.65      2.74 o 
   0   0  26        3.36        4.39      3.02 o 
   1   0  26        0.57        3.62      1.93 o 
   2   0  26       15.66       16.95      3.07 o 
   0   1  26       40.85       40.23      4.82 o 
   1   1  26        6.73        9.68      1.76 o 
   2   1  26        4.93        6.26      1.44 o 
   0   2  26        4.71        9.78      2.65 o 
   1   2  26       13.63       18.01      2.32 o 
   2   2  26        7.69        8.02      1.56 o 
   0   3  26        0.27        2.65      2.47 o 
   1   3  26       11.90       11.94      2.07 o 
   1   0  27        0.75       -0.80      3.15 o 
   0   1  27       10.72        8.48      2.42 o 
                                                 
